# Supplementary material for: (S)-Ethyl 2-[4-(6-chloro­quinoxalin-2-yl­oxy)phen­oxy]propanoate
Source: Acta Crystallogr Sect E Struct Rep Online. 2009 Aug 8;65(Pt 9):o2082. doi: 10.1107/S1600536809030074 (PMC2969970; doi:10.1107/S1600536809030074)
Supplement: Supplementary file 1 [file e-65-o2082-sup1.cif]

##############################################################################
###                                                                        ###
###        Electronic paper (Acta Crystallographica Section E)             ###
###                                                                        ###
##############################################################################
#                                                                            #
# This CIF contains the data in a paper accepted for publication in Acta     #
# Crystallographica Section E. It conforms to the requirements of Notes      #
# for Authors for Section E, and has been peer reviewed under the auspices   #
# of the IUCr Commission on Journals.                                        #
#                                                                            #
# Full details of the Crystallographic Information File format               #
# are given in the paper "The Crystallographic Information File (CIF):       #
# a New Standard Archive File for Crystallography" by S. R. Hall, F. H.      #
# Allen and I. D. Brown [Acta Cryst. (1991), A47, 655-685].                  #
#                                                                            #
# The current version of the core CIF dictionary is obtainable from          #
# ftp://ftp.iucr.org/pub/cif_core.dic. The current version number is 2.4.    #
#                                                                            #
# Software is freely available for graphical display of the structure(s) in  #
# this CIF.  For information consult the CIF home page http://www.iucr.org/  #
# cif/home.html                                                              #
#                                                                            #
# This file may be used for bona fide research purposes within the           #
# scientific community so long as proper attribution is given to the journal # 
# article from which it was obtained.                                        #
#                                                                            #
##############################################################################
                                             
data_I
_audit_creation_method     SHELXL-97
_chemical_name_systematic
;
(<i>S</i>)-Ethyl 2-[4-(6-chloroquinoxalin-2-yloxy)phenoxy]propanoate
;
_chemical_name_common     'Quizalofop-P'
_chemical_formula_moiety     'C19 H17 Cl N2 O4'
_chemical_formula_sum     'C19 H17 Cl N2 O4'
_chemical_formula_iupac     'C19 H17 Cl N2 O4'
_chemical_formula_weight     372.80
_chemical_melting_point     350
_symmetry_cell_setting     monoclinic
_symmetry_space_group_name_H-M     'P 21'
_symmetry_space_group_name_Hall     'P 2yb'
loop_
    _symmetry_equiv_pos_as_xyz
    'x, y, z'
    '-x, y+1/2, -z'
_cell_length_a     9.970(2)
_cell_length_b     4.4760(9)
_cell_length_c     20.450(4)
_cell_angle_alpha     90.00
_cell_angle_beta     94.54(3)
_cell_angle_gamma     90.00
_cell_volume     909.7(3)
_cell_formula_units_Z     2
_cell_measurement_reflns_used     25
_cell_measurement_theta_min     9
_cell_measurement_theta_max     12
_cell_measurement_temperature     294(2)
_exptl_crystal_description     'needle'
_exptl_crystal_colour     'colorless'
_exptl_crystal_size_max     0.30
_exptl_crystal_size_mid     0.20
_exptl_crystal_size_min     0.10
_exptl_crystal_density_diffrn     1.361
_exptl_crystal_density_meas     ?
_exptl_crystal_density_method     'not measured'
_exptl_crystal_F_000     388
_exptl_absorpt_coefficient_mu     0.237
_exptl_absorpt_correction_type     psi-scan
_exptl_absorpt_process_details     '(North <i>et al.</i>,  1968)'
_exptl_absorpt_correction_T_min     0.9324
_exptl_absorpt_correction_T_max     0.9767
_exptl_special_details
;
Refinement of F^2^ against ALL reflections. The weighted <i>R</i>-factor
<i>wR</i> and goodness of fit S are based on F^2^, conventional
<i>R</i>-factors <i>R</i> are based on F, with F set to zero for negative
F^2^. The threshold expression of F^2^ > 2sigma(F^2^) is used only for
calculating <i>R</i>-factors(gt) <i>etc</i>. and is not relevant to the choice
of reflections for refinement. <i>R</i>-factors based on F^2^ are
statistically about twice as large as those based on F, and R-- factors based
on ALL data will be even larger.
;
_diffrn_ambient_temperature     294(2)
_diffrn_radiation_type     MoK\a
_diffrn_radiation_wavelength     0.71073
_diffrn_radiation_source     'fine-focus sealed tube'
_diffrn_radiation_monochromator     graphite
_diffrn_measurement_device_type     'Enraf--Nonius CAD-4'
_diffrn_measurement_method     '\w/2\q'
_diffrn_detector_area_resol_mean     ?
_diffrn_reflns_number     3762
_diffrn_reflns_av_R_equivalents     0.0523
_diffrn_reflns_av_sigmaI/netI     0.0617
_diffrn_reflns_theta_min     2.00
_diffrn_reflns_theta_max     25.40
_diffrn_reflns_theta_full     25.40
_diffrn_measured_fraction_theta_max     0.992
_diffrn_measured_fraction_theta_full     0.992
_diffrn_reflns_limit_h_min     -11
_diffrn_reflns_limit_h_max     11
_diffrn_reflns_limit_k_min     -5
_diffrn_reflns_limit_k_max     0
_diffrn_reflns_limit_l_min     -24
_diffrn_reflns_limit_l_max     24
_diffrn_standards_number     3
_diffrn_standards_interval_count     ?
_diffrn_standards_interval_time     120
_diffrn_standards_decay_%     1
_refine_special_details
;
Refinement of <i>F</i>^2^ against ALL reflections. The weighted <i>R</i>-factor
<i>wR</i> and goodness of fit <i>S</i> are based on <i>F</i>^2^, conventional
<i>R</i>-factors <i>R</i> are based on <i>F</i>, with <i>F</i> set to zero for
negative <i>F</i>^2^. The threshold expression of <i>F</i>^2^ >
\s(<i>F</i>^2^) is used only for calculating <i>R</i>-factors(gt) <i>etc</i>.
and is not relevant to the choice of reflections for refinement.
<i>R</i>-factors based on <i>F</i>^2^ are statistically about twice as large
as those based on <i>F</i>, and <i>R</i>- factors based on ALL data will be
even larger.
;
_reflns_number_total     1898
_reflns_number_gt     1254
_reflns_threshold_expression     I>2\s(I)
_refine_ls_structure_factor_coef     Fsqd
_refine_ls_matrix_type     full
_refine_ls_R_factor_all     0.0866
_refine_ls_R_factor_gt     0.0500
_refine_ls_wR_factor_gt     0.1278
_refine_ls_wR_factor_ref     0.1551
_refine_ls_goodness_of_fit_ref     1.004
_refine_ls_restrained_S_all     1.003
_refine_ls_number_reflns     1898
_refine_ls_number_parameters     235
_refine_ls_number_restraints     1
_refine_ls_hydrogen_treatment     constr
_refine_ls_weighting_scheme     calc
_refine_ls_weighting_details
                  'calc w=1/[\s^2^(Fo^2^)+(0.085P)^2^] where P=(Fo^2^+2Fc^2^)/3'
_atom_sites_solution_hydrogens     geom
_atom_sites_solution_primary     direct
_atom_sites_solution_secondary     difmap
_refine_ls_shift/su_max     0.000
_refine_ls_shift/su_mean     0.000
_refine_diff_density_max     0.169
_refine_diff_density_min     -0.195
_refine_ls_extinction_method     none
_refine_ls_extinction_coef     ?
_refine_ls_abs_structure_details     'Flack (1983), 932 Friedel pairs'
_refine_ls_abs_structure_Flack     -0.02(18)
loop_
    _atom_type_symbol
    _atom_type_description
    _atom_type_scat_dispersion_real
    _atom_type_scat_dispersion_imag
    _atom_type_scat_source
    'C' 'C' 0.0033 0.0016
                         'International Tables Vol C Tables 4.2.6.8 and 6.1.1.4'
    'H' 'H' 0.0000 0.0000
                         'International Tables Vol C Tables 4.2.6.8 and 6.1.1.4'
    'N' 'N' 0.0061 0.0033
                         'International Tables Vol C Tables 4.2.6.8 and 6.1.1.4'
    'O' 'O' 0.0106 0.0060
                         'International Tables Vol C Tables 4.2.6.8 and 6.1.1.4'
    'Cl' 'Cl' 0.1484 0.1585
                         'International Tables Vol C Tables 4.2.6.8 and 6.1.1.4'
_computing_data_collection     'CAD-4 Software (Enraf--Nonius, 1985)'
_computing_cell_refinement     'CAD-4 Software (Enraf--Nonius, 1985)'
_computing_data_reduction     'XCAD4 (Harms & Wocadlo, 1995)'
_computing_structure_solution     'SHELXS97 (Sheldrick, 2008)'
_computing_structure_refinement     'SHELXL97 (Sheldrick, 2008)'
_computing_molecular_graphics     'SHELXTL (Sheldrick, 2008)'
_computing_publication_material     'SHELXTL (Sheldrick, 2008)'
loop_
    _atom_site_type_symbol
    _atom_site_label
    _atom_site_fract_x
    _atom_site_fract_y
    _atom_site_fract_z
    _atom_site_U_iso_or_equiv
    _atom_site_adp_type
    _atom_site_calc_flag
    _atom_site_refinement_flags
    _atom_site_occupancy
    _atom_site_disorder_assembly
    _atom_site_disorder_group
    Cl Cl 0.50826(14) 0.9066(5) 0.08796(7) 0.0921(6) Uani d . 1 . .
    O O1 1.8615(3) 0.4503(12) 0.3878(2) 0.0925(14) Uani d . 1 . .
    O O2 1.7523(4) 0.0871(12) 0.3367(2) 0.0956(14) Uani d . 1 . .
    O O3 1.5198(3) 0.2389(10) 0.38949(16) 0.0730(11) Uani d . 1 . .
    O O4 1.2147(3) 0.1148(12) 0.15458(16) 0.0838(13) Uani d . 1 . .
    N N1 0.9132(4) 0.2496(12) 0.05649(17) 0.0616(11) Uani d . 1 . .
    N N2 1.0378(4) 0.4196(12) 0.18081(17) 0.0563(10) Uani d . 1 . .
    C C1 2.0926(5) 0.474(2) 0.4119(4) 0.131(3) Uani d . 1 . .
    H H1B 2.1793 0.4138 0.3993 0.196 Uiso calc R 1 . .
    H H1C 2.0803 0.3998 0.4551 0.196 Uiso calc R 1 . .
    H H1D 2.0871 0.6882 0.4120 0.196 Uiso calc R 1 . .
    C C2 1.9882(5) 0.353(2) 0.3656(3) 0.095(2) Uani d . 1 . .
    H H2B 1.9988 0.4282 0.3218 0.115 Uiso calc R 1 . .
    H H2C 1.9928 0.1370 0.3648 0.115 Uiso calc R 1 . .
    C C3 1.7536(5) 0.3000(15) 0.3698(3) 0.0657(15) Uani d . 1 . .
    C C4 1.6313(4) 0.4380(16) 0.3988(2) 0.0710(15) Uani d . 1 . .
    H H4A 1.6092 0.6308 0.3779 0.085 Uiso calc R 1 . .
    C C5 1.6551(6) 0.476(2) 0.4726(3) 0.107(3) Uani d . 1 . .
    H H5A 1.5771 0.5645 0.4893 0.161 Uiso calc R 1 . .
    H H5B 1.7316 0.6029 0.4824 0.161 Uiso calc R 1 . .
    H H5C 1.6716 0.2841 0.4927 0.161 Uiso calc R 1 . .
    C C6 1.4468(4) 0.2317(14) 0.3298(2) 0.0582(13) Uani d . 1 . .
    C C7 1.3386(5) 0.0408(14) 0.3263(2) 0.0656(14) Uani d . 1 . .
    H H7A 1.3203 -0.0682 0.3633 0.079 Uiso calc R 1 . .
    C C8 1.2570(5) 0.0074(15) 0.2696(2) 0.0715(17) Uani d . 1 . .
    H H8A 1.1837 -0.1217 0.2677 0.086 Uiso calc R 1 . .
    C C9 1.2861(5) 0.1681(15) 0.2160(2) 0.0637(15) Uani d . 1 . .
    C C10 1.3937(5) 0.3564(15) 0.2181(3) 0.0720(15) Uani d . 1 . .
    H H10A 1.4119 0.4639 0.1808 0.086 Uiso calc R 1 . .
    C C11 1.4758(5) 0.3883(16) 0.2752(3) 0.0718(15) Uani d . 1 . .
    H H11A 1.5500 0.5147 0.2765 0.086 Uiso calc R 1 . .
    C C12 1.0919(5) 0.2395(14) 0.1409(2) 0.0612(13) Uani d . 1 . .
    C C13 0.9127(4) 0.5295(12) 0.1580(2) 0.0517(12) Uani d . 1 . .
    C C14 0.8466(5) 0.7268(13) 0.1979(2) 0.0586(13) Uani d . 1 . .
    H H14A 0.8859 0.7811 0.2389 0.070 Uiso calc R 1 . .
    C C15 0.7228(5) 0.8395(14) 0.1757(2) 0.0658(15) Uani d . 1 . .
    H H15A 0.6783 0.9715 0.2017 0.079 Uiso calc R 1 . .
    C C16 0.6646(5) 0.7562(14) 0.1148(2) 0.0626(14) Uani d . 1 . .
    C C17 0.7261(5) 0.5646(14) 0.0749(2) 0.0614(14) Uani d . 1 . .
    H H17A 0.6852 0.5136 0.0340 0.074 Uiso calc R 1 . .
    C C18 0.8516(4) 0.4457(12) 0.0964(2) 0.0509(12) Uani d . 1 . .
    C C19 1.0293(5) 0.1538(15) 0.0790(2) 0.0646(15) Uani d . 1 . .
    H H19A 1.0746 0.0216 0.0534 0.078 Uiso calc R 1 . .
loop_
    _atom_site_aniso_label
    _atom_site_aniso_U_11
    _atom_site_aniso_U_22
    _atom_site_aniso_U_33
    _atom_site_aniso_U_12
    _atom_site_aniso_U_13
    _atom_site_aniso_U_23
    Cl 0.0714(9) 0.1061(14) 0.0958(11) 0.0193(10) -0.0124(7) 0.0154(11)
    O1 0.056(2) 0.079(3) 0.141(3) -0.003(2) 0.003(2) -0.029(3)
    O2 0.092(3) 0.083(3) 0.111(3) 0.010(3) 0.002(2) -0.037(3)
    O3 0.063(2) 0.087(3) 0.067(2) -0.018(2) -0.0070(16) 0.000(2)
    O4 0.065(2) 0.115(4) 0.070(2) 0.028(3) -0.0046(17) -0.022(2)
    N1 0.061(2) 0.071(3) 0.051(2) -0.001(3) -0.0001(18) 0.002(2)
    N2 0.054(2) 0.066(3) 0.049(2) 0.001(2) -0.0021(16) -0.001(2)
    C1 0.062(4) 0.123(8) 0.205(8) 0.012(5) -0.004(4) -0.024(7)
    C2 0.066(3) 0.099(5) 0.123(5) 0.013(4) 0.016(3) 0.007(5)
    C3 0.061(3) 0.067(4) 0.068(3) 0.001(3) -0.003(2) 0.000(3)
    C4 0.055(3) 0.067(4) 0.089(4) -0.005(3) -0.004(2) -0.014(3)
    C5 0.078(4) 0.156(8) 0.087(4) -0.006(5) 0.001(3) -0.055(5)
    C6 0.048(2) 0.064(3) 0.063(3) -0.002(3) 0.004(2) -0.006(3)
    C7 0.058(3) 0.074(4) 0.064(3) -0.009(3) 0.004(2) -0.001(3)
    C8 0.054(3) 0.091(5) 0.070(3) -0.010(3) 0.009(2) -0.013(3)
    C9 0.051(3) 0.077(4) 0.062(3) 0.014(3) -0.004(2) -0.016(3)
    C10 0.073(3) 0.070(4) 0.072(3) 0.002(3) 0.002(3) 0.008(3)
    C11 0.061(3) 0.074(4) 0.080(3) -0.017(3) -0.002(2) 0.011(4)
    C12 0.060(3) 0.070(4) 0.053(3) 0.000(3) 0.002(2) 0.002(3)
    C13 0.052(2) 0.056(3) 0.047(2) -0.007(2) -0.0007(19) 0.005(2)
    C14 0.061(3) 0.057(3) 0.056(3) -0.002(3) -0.001(2) 0.004(3)
    C15 0.069(3) 0.062(4) 0.067(3) 0.007(3) 0.010(2) 0.004(3)
    C16 0.055(3) 0.066(4) 0.065(3) -0.001(3) -0.002(2) 0.015(3)
    C17 0.065(3) 0.069(4) 0.049(2) -0.006(3) -0.010(2) 0.011(3)
    C18 0.056(2) 0.051(3) 0.045(2) -0.010(3) 0.0043(19) 0.003(2)
    C19 0.072(3) 0.076(4) 0.047(2) 0.001(3) 0.006(2) -0.010(3)
_geom_special_details
;
All e.s.d.'s (except the e.s.d. in the dihedral angle between two l.s. planes)
are estimated using the full covariance matrix. The cell e.s.d.'s are taken
into account individually in the estimation of e.s.d.'s in distances, angles
and torsion angles; correlations between e.s.d.'s in cell parameters are only
used when they are defined by crystal symmetry. An approximate (isotropic)
treatment of cell e.s.d.'s is used for estimating e.s.d.'s involving l.s.
planes.
;
loop_
    _geom_bond_atom_site_label_1
    _geom_bond_atom_site_label_2
    _geom_bond_site_symmetry_2
    _geom_bond_distance
    _geom_bond_publ_flag
    Cl C16 . 1.746(5) ?
    O1 C2 . 1.443(6) ?
    O1 C3 . 1.298(7) ?
    O2 C3 . 1.168(7) ?
    O3 C4 . 1.426(6) ?
    O3 C6 . 1.371(5) ?
    O4 C9 . 1.414(6) ?
    O4 C12 . 1.355(6) ?
    N1 C18 . 1.375(6) ?
    N1 C19 . 1.285(6) ?
    N2 C12 . 1.294(7) ?
    N2 C13 . 1.386(6) ?
    C1 C2 . 1.455(9) ?
    C1 H1B . 0.9600 ?
    C1 H1C . 0.9600 ?
    C1 H1D . 0.9600 ?
    C2 H2B . 0.9700 ?
    C2 H2C . 0.9700 ?
    C3 C4 . 1.528(8) ?
    C4 C5 . 1.519(7) ?
    C4 H4A . 0.9800 ?
    C5 H5A . 0.9600 ?
    C5 H5B . 0.9600 ?
    C5 H5C . 0.9600 ?
    C6 C11 . 1.370(7) ?
    C6 C7 . 1.373(7) ?
    C7 C8 . 1.372(6) ?
    C7 H7A . 0.9300 ?
    C8 C9 . 1.361(8) ?
    C8 H8A . 0.9300 ?
    C9 C10 . 1.363(8) ?
    C10 C11 . 1.379(7) ?
    C10 H10A . 0.9300 ?
    C11 H11A . 0.9300 ?
    C12 C19 . 1.420(6) ?
    C13 C14 . 1.401(7) ?
    C13 C18 . 1.407(6) ?
    C14 C15 . 1.376(7) ?
    C14 H14A . 0.9300 ?
    C15 C16 . 1.383(7) ?
    C15 H15A . 0.9300 ?
    C16 C17 . 1.362(7) ?
    C17 C18 . 1.398(6) ?
    C17 H17A . 0.9300 ?
    C19 H19A . 0.9300 ?
loop_
    _geom_angle_atom_site_label_1
    _geom_angle_atom_site_label_2
    _geom_angle_atom_site_label_3
    _geom_angle_site_symmetry_1
    _geom_angle_site_symmetry_3
    _geom_angle
    _geom_angle_publ_flag
    C3 O1 C2 . . 118.8(5) ?
    C6 O3 C4 . . 119.1(4) ?
    C12 O4 C9 . . 119.8(4) ?
    C19 N1 C18 . . 115.6(4) ?
    C12 N2 C13 . . 114.7(4) ?
    C2 C1 H1B . . 109.5 ?
    C2 C1 H1C . . 109.5 ?
    C2 C1 H1D . . 109.5 ?
    H1B C1 H1C . . 109.5 ?
    H1B C1 H1D . . 109.5 ?
    H1C C1 H1D . . 109.5 ?
    O1 C2 C1 . . 106.4(6) ?
    O1 C2 H2B . . 110.4 ?
    C1 C2 H2B . . 110.4 ?
    O1 C2 H2C . . 110.4 ?
    C1 C2 H2C . . 110.4 ?
    H2B C2 H2C . . 108.6 ?
    O2 C3 O1 . . 124.0(6) ?
    O2 C3 C4 . . 125.6(6) ?
    O1 C3 C4 . . 110.4(5) ?
    O3 C4 C5 . . 105.1(5) ?
    O3 C4 C3 . . 109.5(5) ?
    C5 C4 C3 . . 111.4(4) ?
    O3 C4 H4A . . 110.3 ?
    C5 C4 H4A . . 110.3 ?
    C3 C4 H4A . . 110.3 ?
    C4 C5 H5A . . 109.5 ?
    C4 C5 H5B . . 109.5 ?
    H5A C5 H5B . . 109.5 ?
    C4 C5 H5C . . 109.5 ?
    H5A C5 H5C . . 109.5 ?
    H5B C5 H5C . . 109.5 ?
    C11 C6 O3 . . 125.7(5) ?
    C11 C6 C7 . . 119.5(5) ?
    O3 C6 C7 . . 114.9(5) ?
    C8 C7 C6 . . 121.5(5) ?
    C8 C7 H7A . . 119.2 ?
    C6 C7 H7A . . 119.2 ?
    C9 C8 C7 . . 118.3(5) ?
    C9 C8 H8A . . 120.9 ?
    C7 C8 H8A . . 120.9 ?
    C8 C9 C10 . . 121.3(5) ?
    C8 C9 O4 . . 120.1(5) ?
    C10 C9 O4 . . 118.1(5) ?
    C9 C10 C11 . . 120.2(5) ?
    C9 C10 H10A . . 119.9 ?
    C11 C10 H10A . . 119.9 ?
    C6 C11 C10 . . 119.2(5) ?
    C6 C11 H11A . . 120.4 ?
    C10 C11 H11A . . 120.4 ?
    N2 C12 O4 . . 122.8(4) ?
    N2 C12 C19 . . 123.7(5) ?
    O4 C12 C19 . . 113.5(5) ?
    N2 C13 C14 . . 118.7(4) ?
    N2 C13 C18 . . 121.4(4) ?
    C14 C13 C18 . . 119.9(4) ?
    C15 C14 C13 . . 119.4(4) ?
    C15 C14 H14A . . 120.3 ?
    C13 C14 H14A . . 120.3 ?
    C14 C15 C16 . . 119.9(5) ?
    C14 C15 H15A . . 120.1 ?
    C16 C15 H15A . . 120.1 ?
    C17 C16 C15 . . 122.2(5) ?
    C17 C16 Cl . . 119.2(4) ?
    C15 C16 Cl . . 118.6(5) ?
    C16 C17 C18 . . 119.1(4) ?
    C16 C17 H17A . . 120.4 ?
    C18 C17 H17A . . 120.4 ?
    N1 C18 C17 . . 119.2(4) ?
    N1 C18 C13 . . 121.3(4) ?
    C17 C18 C13 . . 119.5(5) ?
    N1 C19 C12 . . 123.3(5) ?
    N1 C19 H19A . . 118.3 ?
    C12 C19 H19A . . 118.3 ?
loop_
    _geom_torsion_atom_site_label_1
    _geom_torsion_atom_site_label_2
    _geom_torsion_atom_site_label_3
    _geom_torsion_atom_site_label_4
    _geom_torsion_site_symmetry_1
    _geom_torsion_site_symmetry_2
    _geom_torsion_site_symmetry_3
    _geom_torsion_site_symmetry_4
    _geom_torsion
    _geom_torsion_publ_flag
    C3 O1 C2 C1 . . . . -157.4(6) ?
    C2 O1 C3 O2 . . . . 0.7(9) ?
    C2 O1 C3 C4 . . . . 179.7(5) ?
    C6 O3 C4 C5 . . . . 159.6(5) ?
    C6 O3 C4 C3 . . . . -80.7(6) ?
    O2 C3 C4 O3 . . . . 10.5(8) ?
    O1 C3 C4 O3 . . . . -168.5(4) ?
    O2 C3 C4 C5 . . . . 126.3(7) ?
    O1 C3 C4 C5 . . . . -52.7(8) ?
    C4 O3 C6 C11 . . . . 4.3(8) ?
    C4 O3 C6 C7 . . . . -177.8(5) ?
    C11 C6 C7 C8 . . . . -1.3(9) ?
    O3 C6 C7 C8 . . . . -179.3(5) ?
    C6 C7 C8 C9 . . . . 0.3(8) ?
    C7 C8 C9 C10 . . . . 0.4(8) ?
    C7 C8 C9 O4 . . . . 172.5(5) ?
    C12 O4 C9 C8 . . . . 81.4(7) ?
    C12 O4 C9 C10 . . . . -106.3(6) ?
    C8 C9 C10 C11 . . . . -0.1(9) ?
    O4 C9 C10 C11 . . . . -172.4(6) ?
    O3 C6 C11 C10 . . . . 179.3(5) ?
    C7 C6 C11 C10 . . . . 1.5(9) ?
    C9 C10 C11 C6 . . . . -0.9(9) ?
    C13 N2 C12 O4 . . . . 178.9(5) ?
    C13 N2 C12 C19 . . . . -1.0(8) ?
    C9 O4 C12 N2 . . . . 3.3(9) ?
    C9 O4 C12 C19 . . . . -176.8(5) ?
    C12 N2 C13 C14 . . . . -179.9(5) ?
    C12 N2 C13 C18 . . . . 0.4(7) ?
    N2 C13 C14 C15 . . . . 179.5(5) ?
    C18 C13 C14 C15 . . . . -0.8(7) ?
    C13 C14 C15 C16 . . . . 0.4(8) ?
    C14 C15 C16 C17 . . . . -0.3(8) ?
    C14 C15 C16 Cl . . . . -179.3(4) ?
    C15 C16 C17 C18 . . . . 0.6(8) ?
    Cl C16 C17 C18 . . . . 179.7(4) ?
    C19 N1 C18 C17 . . . . 178.8(5) ?
    C19 N1 C18 C13 . . . . -0.9(7) ?
    C16 C17 C18 N1 . . . . 179.3(5) ?
    C16 C17 C18 C13 . . . . -1.0(7) ?
    N2 C13 C18 N1 . . . . 0.5(7) ?
    C14 C13 C18 N1 . . . . -179.2(5) ?
    N2 C13 C18 C17 . . . . -179.2(5) ?
    C14 C13 C18 C17 . . . . 1.1(7) ?
    C18 N1 C19 C12 . . . . 0.4(8) ?
    N2 C12 C19 N1 . . . . 0.6(9) ?
    O4 C12 C19 N1 . . . . -179.2(5) ?
loop_
    _geom_hbond_atom_site_label_D
    _geom_hbond_atom_site_label_H
    _geom_hbond_atom_site_label_A
    _geom_hbond_site_symmetry_A
    _geom_hbond_distance_DH
    _geom_hbond_distance_HA
    _geom_hbond_distance_DA
    _geom_hbond_angle_DHA
    C19 H19A N1 2_745 0.93 2.57 3.396(7) 149
data_Il
_journal_date_recd_electronic     2009-06-14
_journal_date_accepted     2009-07-29
_journal_name_full     'Acta Crystallographica, Section E'
_journal_year     2009
_journal_volume     65
_journal_issue      9
_journal_page_first     o2082
_journal_page_last     o2082
_journal_paper_category     QO
_journal_coeditor_code     HK2712
_publ_contact_author
;
Ji-kui Wang
Department of Applied Chemistry,
College of Science,
Nanjing University of Technology,
Nanjing 210009
People's Republic of China
;
_publ_contact_author_email     wjk@njut.edu.cn
_publ_section_title
;
(<i>S</i>)-Ethyl 2-[4-(6-chloroquinoxalin-2-yloxy)phenoxy]propanoate
;
loop_
    _publ_author_name
    _publ_author_address
    'Jun Hu'
;
Department of Applied Chemistry,
College of Science,
Nanjing University of Technology,
Nanjing 210009
People's Republic of China
;
    'Guo-song Chen'
;
Department of Applied Chemistry,
College of Science,
Nanjing University of Technology,
Nanjing 210009
People's Republic of China
;
    'Li-hua Guo'
;
Department of Applied Chemistry,
College of Science,
Nanjing University of Technology,
Nanjing 210009
People's Republic of China
;
    'Ji-kui Wang'
;
Department of Applied Chemistry,
College of Science,
Nanjing University of Technology,
Nanjing 210009
People's Republic of China
;
    'Yan-hua Xu'
;
Department of Safety Engineering,
College of Urban Construction and Safety & Environmental Engineering,
Nanjing University of Technology,
Nanjing 210009
People's Republic of China
;
