# Supplementary material for: (S)-Ethyl 2-[4-(6-chloro­quinoxalin-2-yl­oxy)phen­oxy]propanoate
Source: Acta Crystallogr Sect E Struct Rep Online. 2009 Aug 8;65(Pt 9):o2082. doi: 10.1107/S1600536809030074 (PMC2969970; doi:10.1107/S1600536809030074)
Supplement: Supplementary file 2 [file e-65-o2082-Isup2.hkl]

# 
# h,k,l, Fc-squared, Fo-squared, sigma(Fo-squared) and status flag 
# 
data_I
_shelx_title ' X in P2(1)' 
_shelx_refln_list_code          4 
_shelx_F_calc_maximum       99.19 
_exptl_crystal_F_000       388.00 
_reflns_d_resolution_high  0.8284 
 
loop_ 
 _symmetry_equiv_pos_as_xyz 
 'x, y, z' 
 '-x, y+1/2, -z' 
 
_cell_length_a     9.9700 
_cell_length_b     4.4760 
_cell_length_c    20.4500 
_cell_angle_alpha  90.000 
_cell_angle_beta   94.540 
_cell_angle_gamma  90.000 
 
_shelx_F_squared_multiplier     1.000 
 
loop_ 
 _refln_index_h 
 _refln_index_k 
 _refln_index_l 
 _refln_F_squared_calc 
 _refln_F_squared_meas 
 _refln_F_squared_sigma 
 _refln_observed_status 
   1  -5   0        3.81       -2.98      3.59 o 
   2  -5   0        0.57       -0.06      2.94 o 
   3  -5   0        0.84        2.46      3.24 o 
   4  -5   0        0.36       -3.44      3.44 o 
   0  -4   0       25.73       23.66      4.14 o 
   1  -4   0        7.99        8.70      3.15 o 
   2  -4   0       54.44       60.84      4.16 o 
   3  -4   0       19.73       22.27      5.50 o 
   4  -4   0       57.00       50.00      4.71 o 
   5  -4   0        9.59       14.18      3.27 o 
   6  -4   0       20.05       19.89      4.18 o 
   7  -4   0        1.03       -2.16      3.40 o 
   8  -4   0        4.66        2.34      4.86 o 
   1  -3   0       38.24       36.56      2.66 o 
   2  -3   0       14.56       15.68      2.23 o 
   3  -3   0        6.15        6.44      2.14 o 
   4  -3   0        8.92        7.84      2.35 o 
   5  -3   0      187.86      188.05      6.12 o 
   6  -3   0        4.44        5.91      2.47 o 
   7  -3   0        8.00        9.43      2.68 o 
   8  -3   0        8.84       11.63      4.01 o 
   9  -3   0        0.15        2.49      2.79 o 
   0  -2   0      536.65      491.33      8.61 o 
   1  -2   0      199.11      219.91      8.42 o 
   2  -2   0      971.17      917.86     48.69 o 
   3  -2   0       97.26       94.86      3.39 o 
   4  -2   0       22.65       29.14      2.63 o 
   5  -2   0       46.12       43.92      2.78 o 
   6  -2   0      155.24      149.66     13.98 o 
   7  -2   0       11.39       10.31      4.39 o 
   8  -2   0       75.52       75.69      5.18 o 
   9  -2   0       31.11       24.70      5.14 o 
  10  -2   0        3.84        2.91      3.21 o 
  11  -2   0        5.30        4.69      3.10 o 
   1  -1   0     3408.88     3175.93    107.39 o 
   2  -1   0      192.27      194.27      3.15 o 
   3  -1   0      111.50      118.68      6.97 o 
   4  -1   0       67.37       70.85      2.73 o 
   5  -1   0      438.21      486.13     29.50 o 
   6  -1   0        6.36        7.76      2.66 o 
   7  -1   0       52.73       56.44      7.93 o 
   8  -1   0       14.52       14.93      2.52 o 
   9  -1   0        6.74        8.72      3.18 o 
  10  -1   0        4.48        7.34      3.01 o 
  11  -1   0       14.40       13.99      3.28 o 
   1   0   0       51.69       46.72      1.85 o 
   2   0   0      237.10      217.13      7.59 o 
   3   0   0      135.31      122.22      3.88 o 
   4   0   0      815.14      771.39      7.13 o 
   5   0   0     1325.31     1399.26     96.20 o 
   6   0   0       46.14       45.14      2.61 o 
   7   0   0       97.47       97.27     11.15 o 
   8   0   0      227.17      213.42     29.95 o 
   9   0   0       14.38       12.37      3.06 o 
  10   0   0        0.73        0.53      2.31 o 
  11   0   0        0.64        3.83      2.30 o 
  -4  -5   1        0.31        1.85      3.30 o 
  -3  -5   1        0.35       -5.12      5.12 o 
  -2  -5   1        0.94        3.17      3.90 o 
  -1  -5   1        0.38        3.39      2.95 o 
   0  -5   1        0.85       -3.21      3.21 o 
   1  -5   1        2.48        4.73      3.35 o 
   2  -5   1        2.63        5.18      3.05 o 
   3  -5   1        9.46        3.05      3.62 o 
   4  -5   1        0.13       -1.63      3.33 o 
  -8  -4   1        4.60        7.50      5.12 o 
  -7  -4   1        2.51        1.33      3.21 o 
  -6  -4   1        7.15       10.49      3.23 o 
  -5  -4   1       40.48       35.67      4.07 o 
  -4  -4   1       59.58       56.47      4.72 o 
  -3  -4   1       15.88       19.58      2.82 o 
  -2  -4   1       14.28       23.32      4.11 o 
  -1  -4   1       14.26       12.62      3.65 o 
   0  -4   1        4.29        3.36      2.69 o 
   1  -4   1       42.84       40.89      4.07 o 
   2  -4   1        3.42        6.30      2.65 o 
   3  -4   1       22.58       22.13      3.35 o 
   4  -4   1       23.08       11.87     10.13 o 
   5  -4   1       35.31       37.09      4.99 o 
   6  -4   1        4.60        5.32      6.48 o 
   7  -4   1        2.80        4.53      2.78 o 
   8  -4   1        1.61       -1.41      4.26 o 
 -10  -3   1        2.53        5.67      4.35 o 
  -9  -3   1        4.28        5.19      3.02 o 
  -8  -3   1        0.98        1.89      2.41 o 
  -7  -3   1       10.98       11.20      2.59 o 
  -6  -3   1       15.09       16.25      2.63 o 
  -5  -3   1       18.58       16.33      4.56 o 
  -4  -3   1       27.32       22.96      2.69 o 
  -3  -3   1       24.21       21.37      3.24 o 
  -2  -3   1       71.63       74.21      3.60 o 
  -1  -3   1       27.44       31.63      3.88 o 
   0  -3   1       89.35       83.38      7.95 o 
   1  -3   1      157.43      142.14      4.61 o 
   2  -3   1       58.43       61.87      3.12 o 
   3  -3   1       38.06       40.44      4.65 o 
   4  -3   1       18.11       24.25      2.62 o 
   5  -3   1      173.43      176.55      6.16 o 
   6  -3   1       19.31       18.94      2.71 o 
   7  -3   1       12.72        9.74      2.98 o 
   8  -3   1        7.08        6.76      2.83 o 
   9  -3   1        2.75       -2.35      3.00 o 
 -11  -2   1        6.88        8.82      3.24 o 
 -10  -2   1        1.59        0.83      2.80 o 
  -9  -2   1       12.55       12.17      2.91 o 
  -8  -2   1        2.04        0.63      2.94 o 
  -7  -2   1       32.36       28.22      2.84 o 
  -6  -2   1       80.51       79.18      4.39 o 
  -5  -2   1       18.49       28.78      6.16 o 
  -4  -2   1      498.18      511.17      9.10 o 
  -3  -2   1      458.56      434.47      6.49 o 
  -2  -2   1      132.32      131.24      3.54 o 
  -1  -2   1      878.16      833.08     23.92 o 
   0  -2   1       63.53       75.43      3.54 o 
   1  -2   1      420.53      366.97     10.79 o 
   2  -2   1      269.15      292.47      6.03 o 
   3  -2   1      490.42      465.05      6.77 o 
   4  -2   1      306.98      294.15      8.10 o 
   5  -2   1      122.68      125.18     12.81 o 
   6  -2   1        9.47        8.95      2.47 o 
   7  -2   1        9.06        6.54      2.29 o 
   8  -2   1        1.89       -1.29      2.52 o 
   9  -2   1       28.48       30.68      3.67 o 
  10  -2   1        4.24        4.00      2.64 o 
  11  -2   1        4.44       -0.47      4.73 o 
 -11  -1   1        0.31        5.56      2.65 o 
 -10  -1   1        0.99       -2.13      3.99 o 
  -9  -1   1       39.52       36.95     10.57 o 
  -8  -1   1        1.07       -2.13      2.13 o 
  -7  -1   1       18.70       19.23      2.54 o 
  -6  -1   1      115.90      120.68      4.14 o 
  -5  -1   1      225.17      242.88     19.65 o 
  -4  -1   1      760.16      798.82     48.43 o 
  -3  -1   1      229.09      247.91     13.39 o 
  -2  -1   1     4592.71     4322.06     59.73 o 
  -1  -1   1     1707.56     1680.00     50.13 o 
   0  -1   1     3023.50     3321.83    215.65 o 
   1  -1   1     1906.68     1894.77     30.08 o 
   2  -1   1       88.61       91.43      2.77 o 
   3  -1   1      161.38      174.19      8.33 o 
   4  -1   1     1174.98     1361.25    107.33 o 
   5  -1   1      134.17      148.40     13.83 o 
   6  -1   1       63.68       64.51      5.61 o 
   7  -1   1       94.31       99.83     11.17 o 
   8  -1   1        5.15        4.23      2.43 o 
   9  -1   1       92.44       91.31     15.24 o 
  10  -1   1        0.13        1.10      2.66 o 
  11  -1   1        7.05        8.04      3.21 o 
 -11   0   1        0.10       -2.50      2.50 o 
 -10   0   1       54.35       45.02      4.00 o 
  -9   0   1      143.58      158.16     28.93 o 
  -8   0   1       13.69       12.54      2.48 o 
  -7   0   1        3.54        3.80      1.62 o 
  -6   0   1      167.18      156.30     11.55 o 
  -5   0   1        0.12       -1.32      1.32 o 
  -4   0   1      250.23      236.62     10.55 o 
  -3   0   1       19.98       20.72      1.28 o 
  -2   0   1        7.01        7.79      0.78 o 
  -1   0   1       36.62       36.54      1.28 o 
   1   0   1     1063.91      992.05      5.48 o 
   2   0   1     1184.28     1119.40     24.60 o 
   3   0   1      564.62      569.90     18.69 o 
   4   0   1      160.87      151.44      7.16 o 
   5   0   1      946.02     1011.81     52.86 o 
   6   0   1      112.17      126.34     12.00 o 
   7   0   1       93.07       96.94      8.06 o 
   8   0   1        1.67        0.59      2.25 o 
   9   0   1        2.54        5.52      2.60 o 
  10   0   1        9.73       10.23      2.95 o 
  11   0   1       16.41       17.57      6.78 o 
  -4  -5   2        0.23        0.54      5.37 o 
  -3  -5   2        7.05       16.11      3.68 o 
  -2  -5   2        8.38       14.37      4.56 o 
  -1  -5   2       17.21       15.89      9.68 o 
   0  -5   2        8.31        8.26      3.54 o 
   1  -5   2        4.33        4.07      6.67 o 
   2  -5   2        8.80        6.80      3.80 o 
   3  -5   2        7.67        2.87      3.67 o 
   4  -5   2        0.17       -1.38      3.67 o 
  -8  -4   2        2.53        3.75      4.22 o 
  -7  -4   2        5.89        8.73      3.18 o 
  -6  -4   2        9.66        4.84      3.62 o 
  -5  -4   2        0.96        1.35      3.09 o 
  -4  -4   2       15.06       15.43      3.36 o 
  -3  -4   2        1.55        3.25      2.61 o 
  -2  -4   2        2.15        0.47      2.82 o 
  -1  -4   2       16.67       17.35      3.00 o 
   0  -4   2        5.22        9.19      2.22 o 
   1  -4   2       16.03       13.51      5.58 o 
   2  -4   2        1.84        2.00      2.30 o 
   3  -4   2       14.24        9.86      4.56 o 
   4  -4   2       37.67       36.82      4.11 o 
   5  -4   2        1.14        0.93      4.58 o 
   6  -4   2        0.40       -2.98      2.98 o 
   7  -4   2        1.43        2.22      3.09 o 
 -10  -3   2        3.89        3.33      5.07 o 
  -9  -3   2        7.75        9.60      5.22 o 
  -8  -3   2       18.65       10.89      3.35 o 
  -7  -3   2       17.98       18.65      2.88 o 
  -6  -3   2       37.54       40.08      3.54 o 
  -5  -3   2       60.54       56.12      3.97 o 
  -4  -3   2       64.94       61.98      3.85 o 
  -3  -3   2        8.22        8.28      2.64 o 
  -2  -3   2       29.80       27.51      2.44 o 
  -1  -3   2        6.62        7.92      2.03 o 
   0  -3   2      158.00      182.39     20.61 o 
   1  -3   2       20.88       23.66      2.31 o 
   2  -3   2       19.37       18.46      2.48 o 
   3  -3   2       39.50       38.69      3.54 o 
   4  -3   2       84.43       84.21      4.28 o 
   5  -3   2      105.05       96.01      4.92 o 
   6  -3   2        1.53        4.22      2.26 o 
   7  -3   2       12.38       14.30      7.23 o 
   8  -3   2       16.98       19.78      6.84 o 
   9  -3   2        0.24       -1.98      2.85 o 
 -11  -2   2        4.13        0.78      3.25 o 
 -10  -2   2       10.37       11.67      3.10 o 
  -9  -2   2        3.74        1.19      5.73 o 
  -8  -2   2       34.01       36.11      3.54 o 
  -7  -2   2       49.47       48.15      3.49 o 
  -6  -2   2       82.38       80.51     11.23 o 
  -5  -2   2      255.51      246.25      5.76 o 
  -4  -2   2       95.53       95.30      3.66 o 
  -3  -2   2       23.56       23.85      3.56 o 
  -2  -2   2      174.32      181.72      4.14 o 
  -1  -2   2      122.15      126.91      9.10 o 
   0  -2   2       17.16       16.09      2.90 o 
   1  -2   2       46.75       48.70      3.75 o 
   2  -2   2       35.89       35.47      4.05 o 
   3  -2   2      368.26      370.63      6.19 o 
   4  -2   2       33.62       40.12      2.58 o 
   5  -2   2       85.30      106.58      6.63 o 
   6  -2   2        0.03       -1.24      1.81 o 
   7  -2   2        8.28        2.76      7.35 o 
   8  -2   2       16.22       15.23      2.79 o 
   9  -2   2        0.88        4.34      3.15 o 
  10  -2   2        9.56        9.42      3.11 o 
  11  -2   2        2.32        9.46      4.05 o 
 -11  -1   2        3.32       -1.32      2.84 o 
 -10  -1   2       11.04       12.56      3.07 o 
  -9  -1   2       11.04       11.34      2.99 o 
  -8  -1   2       55.02       49.31      7.08 o 
  -7  -1   2       67.46       60.99      3.53 o 
  -6  -1   2      454.89      487.08     32.12 o 
  -5  -1   2      149.37      156.36     10.27 o 
  -4  -1   2      471.94      523.50     13.75 o 
  -3  -1   2     1503.72     1574.36     82.26 o 
  -2  -1   2     1224.34     1118.30      9.00 o 
  -1  -1   2     6061.95     5839.84     64.24 o 
   0  -1   2     2931.99     2986.11    403.15 o 
   1  -1   2      403.18      478.59     40.27 o 
   2  -1   2      151.66      163.75      3.28 o 
   3  -1   2      152.27      161.40     13.47 o 
   4  -1   2      549.45      598.71     34.47 o 
   5  -1   2      158.19      157.91     12.90 o 
   6  -1   2      287.28      309.87     25.94 o 
   7  -1   2       19.50       24.02      2.52 o 
   8  -1   2      176.67      172.17     18.33 o 
   9  -1   2        6.20        0.56      3.24 o 
  10  -1   2       42.25       43.67      6.91 o 
  11  -1   2        0.17        0.69      5.48 o 
 -11   0   2        9.01        5.13      3.96 o 
 -10   0   2       46.24       39.46      3.89 o 
  -9   0   2       44.72       44.50      4.48 o 
  -8   0   2       50.84       48.75      3.38 o 
  -7   0   2      183.59      180.43     16.78 o 
  -6   0   2      948.63      983.12     67.00 o 
  -5   0   2        2.11        1.45      1.62 o 
  -4   0   2      622.39      600.96     23.23 o 
  -3   0   2      213.09      213.41      3.69 o 
  -2   0   2      976.72      957.74      6.37 o 
  -1   0   2      110.51      117.04      1.64 o 
   0   0   2     1031.73      892.25      8.74 o 
   1   0   2        0.18       -0.53      0.92 o 
   2   0   2      429.04      409.66      7.84 o 
   3   0   2       85.08       87.00      6.03 o 
   4   0   2        1.50        0.11      1.05 o 
   5   0   2      526.57      537.49     30.42 o 
   6   0   2      130.20      137.09     11.51 o 
   7   0   2       15.38       10.69      3.26 o 
   8   0   2       11.26       12.63      2.25 o 
   9   0   2       32.01       34.80      6.37 o 
  10   0   2        4.12        7.68      2.59 o 
  11   0   2       20.77       15.57      3.40 o 
  -4  -5   3        2.71        3.24      3.73 o 
  -3  -5   3        6.58       12.76      3.31 o 
  -2  -5   3        8.03        9.89      3.35 o 
  -1  -5   3        0.28        1.94      6.29 o 
   0  -5   3        6.91        8.41      3.28 o 
   1  -5   3        4.63        8.12      5.18 o 
   2  -5   3        9.72       12.60      4.11 o 
   3  -5   3       17.16        7.49      4.29 o 
   4  -5   3       17.84       17.35      6.31 o 
  -8  -4   3        0.94        0.94      4.35 o 
  -7  -4   3        3.35        4.24      2.85 o 
  -6  -4   3        4.77        7.88      3.00 o 
  -5  -4   3        3.75        7.32      2.39 o 
  -4  -4   3        0.41        3.73      2.52 o 
  -3  -4   3       21.63       30.28      4.03 o 
  -2  -4   3        2.63        3.95      3.15 o 
  -1  -4   3       26.99       21.82      3.28 o 
   0  -4   3        6.83        7.54      2.58 o 
   1  -4   3        2.49        2.63      2.51 o 
   2  -4   3        2.78        1.39      2.60 o 
   3  -4   3        3.28        3.81      2.85 o 
   4  -4   3       32.81       45.09      4.11 o 
   5  -4   3        7.16        2.98      4.84 o 
   6  -4   3        9.74        0.63      6.84 o 
   7  -4   3        5.11        4.28      3.19 o 
  -9  -3   3       10.42        9.33      2.98 o 
  -8  -3   3        2.76        6.78      2.66 o 
  -7  -3   3       11.46       10.86      2.65 o 
  -6  -3   3       17.93       16.51      2.93 o 
  -5  -3   3      199.99      186.48      7.72 o 
  -4  -3   3      233.08      208.83      6.12 o 
  -3  -3   3       74.85       70.13      3.68 o 
  -2  -3   3      110.50      106.94      8.38 o 
  -1  -3   3      110.89       96.72      6.57 o 
   0  -3   3      238.31      259.47     17.67 o 
   1  -3   3       65.32       61.20      3.37 o 
   2  -3   3      121.07      115.42      4.37 o 
   3  -3   3      102.74       97.25      7.06 o 
   4  -3   3       81.65       69.47      4.13 o 
   5  -3   3        9.15        6.18      4.75 o 
   6  -3   3       11.72       11.67      2.71 o 
   7  -3   3       30.35       29.48      3.51 o 
   8  -3   3       21.54       17.77      4.46 o 
   9  -3   3       12.76       12.58      4.50 o 
 -11  -2   3        0.46       -4.23      6.29 o 
 -10  -2   3        1.30       -1.94      2.85 o 
  -9  -2   3       48.75       44.60      9.66 o 
  -8  -2   3        5.93        9.10      2.60 o 
  -7  -2   3       27.72       26.22      3.27 o 
  -6  -2   3       27.50       28.56      6.16 o 
  -5  -2   3       18.43       19.08      2.21 o 
  -4  -2   3       36.21       33.63      3.82 o 
  -3  -2   3      551.28      530.50      7.34 o 
  -2  -2   3      610.99      675.97     20.16 o 
  -1  -2   3       86.89      103.49      3.96 o 
   0  -2   3       20.98       23.03      1.72 o 
   1  -2   3      284.30      314.69     12.00 o 
   2  -2   3      219.21      222.06     10.72 o 
   3  -2   3       27.04       32.55      2.52 o 
   4  -2   3      217.58      220.61      5.32 o 
   5  -2   3       32.17       29.62      7.74 o 
   6  -2   3       20.65       20.01      2.52 o 
   7  -2   3       15.84       16.51      2.46 o 
   8  -2   3       43.57       36.66      3.51 o 
   9  -2   3       67.61       65.22     16.18 o 
  10  -2   3        9.70       14.23      6.57 o 
 -11  -1   3       13.71       12.06      7.35 o 
 -10  -1   3       14.36       24.13      4.63 o 
  -9  -1   3       44.13       42.65      3.69 o 
  -8  -1   3       67.05       74.47      3.96 o 
  -7  -1   3      211.00      224.52     19.93 o 
  -6  -1   3       78.91       83.03      3.56 o 
  -5  -1   3      157.22      176.19     10.40 o 
  -4  -1   3      230.67      238.74      4.49 o 
  -3  -1   3      790.60      842.93     59.75 o 
  -2  -1   3     4122.92     3962.52     59.85 o 
  -1  -1   3     9195.54     8794.09     81.87 o 
   0  -1   3      735.20      851.95    106.00 o 
   1  -1   3     1196.39     1321.53     92.25 o 
   2  -1   3     1388.54     1471.24     91.23 o 
   3  -1   3       36.97       38.75      2.94 o 
   4  -1   3     1318.46     1429.03    122.20 o 
   5  -1   3       22.68       19.29      1.98 o 
   6  -1   3      156.32      146.37      9.74 o 
   7  -1   3       98.10       99.81     12.60 o 
   8  -1   3       25.10       28.91      2.82 o 
   9  -1   3        9.91        0.82      2.82 o 
  10  -1   3       34.99       36.99      6.97 o 
  11  -1   3       12.22       13.44      3.16 o 
 -11   0   3        0.05        1.43      2.42 o 
 -10   0   3        1.22       -0.89      3.13 o 
  -9   0   3       35.63       41.37      8.48 o 
  -8   0   3       51.67       47.12      5.39 o 
  -7   0   3        7.89       10.51      2.37 o 
  -6   0   3      196.25      231.43     20.72 o 
  -5   0   3        1.04        1.31      1.17 o 
  -4   0   3      467.29      459.93      5.68 o 
  -3   0   3       80.81       88.51      2.29 o 
  -2   0   3     2363.69     2254.76     36.68 o 
  -1   0   3     8343.27     7219.38    149.13 o 
   0   0   3       89.19       38.13      3.79 o 
   1   0   3     1820.18     1713.25     18.40 o 
   2   0   3      455.42      441.88      6.31 o 
   3   0   3       34.58       34.10      1.63 o 
   4   0   3      175.30      170.72      4.60 o 
   5   0   3       12.78       12.31      1.69 o 
   6   0   3      153.22      153.25      9.98 o 
   7   0   3       36.27       32.82      5.52 o 
   8   0   3       15.50       11.11      2.88 o 
   9   0   3      195.68      185.91     42.59 o 
  10   0   3       87.79       76.12     12.15 o 
  11   0   3        4.05        2.43      2.94 o 
  -4  -5   4        1.32        3.25      3.31 o 
  -3  -5   4        0.92       -1.83      3.13 o 
  -2  -5   4        1.82       -0.20      3.63 o 
  -1  -5   4        0.19       -2.19      4.16 o 
   0  -5   4        0.68        6.41      2.79 o 
   1  -5   4        0.41        3.08      3.15 o 
   2  -5   4        2.56        2.69      3.93 o 
   3  -5   4        5.99        5.29      3.72 o 
  -7  -4   4        1.87       -0.20      3.96 o 
  -6  -4   4        1.97        5.82      2.60 o 
  -5  -4   4        6.69        7.76      4.63 o 
  -4  -4   4        0.57        2.55      2.66 o 
  -3  -4   4        4.10        6.24      2.74 o 
  -2  -4   4       32.22       28.81      3.65 o 
  -1  -4   4       16.63       13.08      3.45 o 
   0  -4   4       12.77       11.22      3.43 o 
   1  -4   4        0.47        1.85      2.22 o 
   2  -4   4        8.78       13.90      4.50 o 
   3  -4   4       19.13       25.25      3.54 o 
   4  -4   4       52.37       49.03      4.52 o 
   5  -4   4        3.23        2.97      2.92 o 
   6  -4   4        7.89       11.32      3.03 o 
   7  -4   4        1.90        2.45      3.01 o 
  -9  -3   4        2.14        0.69      3.05 o 
  -8  -3   4        0.90        4.05      2.33 o 
  -7  -3   4        6.49        5.80      2.79 o 
  -6  -3   4       31.53       29.85      5.16 o 
  -5  -3   4      122.40      118.71      5.20 o 
  -4  -3   4        7.97       12.62      5.44 o 
  -3  -3   4       35.99       34.74      3.86 o 
  -2  -3   4       52.01       49.84      6.22 o 
  -1  -3   4       18.11       21.92      2.24 o 
   0  -3   4      135.23      159.81      5.00 o 
   1  -3   4       28.99       31.11      3.20 o 
   2  -3   4      105.69      104.44      4.60 o 
   3  -3   4       73.71       67.16      3.69 o 
   4  -3   4        1.53        0.92      2.36 o 
   5  -3   4       13.81       14.52      3.01 o 
   6  -3   4        2.66        5.20      2.24 o 
   7  -3   4        4.49        4.95      2.59 o 
   8  -3   4        3.09        5.21      3.69 o 
   9  -3   4       14.37       16.18      6.37 o 
 -11  -2   4        0.63       -2.46      3.03 o 
 -10  -2   4        4.10        7.98      2.91 o 
  -9  -2   4        1.87        3.47      2.41 o 
  -8  -2   4       53.57       49.17      3.91 o 
  -7  -2   4      130.43      125.80     10.40 o 
  -6  -2   4      109.26      108.12      4.42 o 
  -5  -2   4      102.60      101.65      3.87 o 
  -4  -2   4      638.73      643.93     30.01 o 
  -3  -2   4      477.44      472.21     11.34 o 
  -2  -2   4       78.72       73.42      2.89 o 
  -1  -2   4      207.88      238.26     12.56 o 
   0  -2   4       28.72       30.65      3.01 o 
   1  -2   4      306.81      331.25     18.82 o 
   2  -2   4       20.28       21.69      1.99 o 
   3  -2   4      508.55      536.91     27.01 o 
   4  -2   4        3.92        6.66      2.00 o 
   5  -2   4       53.06       62.88      9.51 o 
   6  -2   4       45.81       56.19      9.14 o 
   7  -2   4       22.29       18.01      3.47 o 
   8  -2   4       32.52       37.84      4.54 o 
   9  -2   4       58.21       56.19      9.44 o 
  10  -2   4        5.51        4.12      3.30 o 
 -11  -1   4        1.14        3.11      2.68 o 
 -10  -1   4        4.82        4.03      2.57 o 
  -9  -1   4        4.13        6.28      2.38 o 
  -8  -1   4       89.18       85.63      4.33 o 
  -7  -1   4      175.57      174.56      8.08 o 
  -6  -1   4       29.73       32.89      2.55 o 
  -5  -1   4      332.05      363.92     16.65 o 
  -4  -1   4      110.75      112.65      4.11 o 
  -3  -1   4      476.82      507.70     31.40 o 
  -2  -1   4     1602.31     1675.43     79.61 o 
  -1  -1   4      464.70      522.70     26.24 o 
   0  -1   4     2085.36     2131.88    159.36 o 
   1  -1   4      767.86      773.74     49.52 o 
   2  -1   4      246.17      298.98     19.82 o 
   3  -1   4      109.37      121.15      5.78 o 
   4  -1   4      274.86      287.56     26.26 o 
   5  -1   4       64.69       73.26      5.99 o 
   6  -1   4       99.42      110.55     17.95 o 
   7  -1   4      139.01      141.80     21.53 o 
   8  -1   4        8.70       13.20      6.93 o 
   9  -1   4       76.22       74.53      9.38 o 
  10  -1   4       35.32       33.13      5.90 o 
  11  -1   4       15.83        9.74      3.65 o 
 -11   0   4        2.88       -0.61      5.90 o 
 -10   0   4        0.10        2.49      2.32 o 
  -9   0   4        0.36        0.77      2.11 o 
  -8   0   4       67.47       69.06      7.55 o 
  -7   0   4      212.48      238.92     13.60 o 
  -6   0   4      184.32      196.01      4.89 o 
  -5   0   4       47.24       45.50      4.35 o 
  -4   0   4      280.87      266.81      4.46 o 
  -3   0   4      712.38      672.96      7.97 o 
  -2   0   4     1983.23     1875.05      8.88 o 
  -1   0   4     1043.29      978.34     21.25 o 
   0   0   4     9838.36     7926.50    102.96 o 
   1   0   4       13.54       11.65      1.77 o 
   2   0   4        8.93        9.58      0.96 o 
   3   0   4      196.08      187.57      8.16 o 
   4   0   4       31.36       26.97      1.76 o 
   5   0   4      727.78      748.34     66.91 o 
   6   0   4       16.21       18.67      2.03 o 
   7   0   4        3.93        2.40      2.09 o 
   8   0   4       54.03       49.79      6.16 o 
   9   0   4       29.78       33.98     11.49 o 
  10   0   4        2.70        2.49      5.20 o 
  11   0   4       18.64       10.36      3.48 o 
  -3  -5   5        0.75       -0.81      5.05 o 
  -2  -5   5       15.62       11.63      3.87 o 
  -1  -5   5        8.72        4.67      3.46 o 
   0  -5   5        4.11        4.23      3.33 o 
   1  -5   5        0.99        1.61      4.01 o 
   2  -5   5       16.11       14.14      3.95 o 
   3  -5   5        0.35        4.95      3.35 o 
  -7  -4   5        4.00        4.43      3.01 o 
  -6  -4   5        8.96        2.24      3.46 o 
  -5  -4   5       14.73       15.03      3.33 o 
  -4  -4   5        9.91        9.36      3.26 o 
  -3  -4   5       70.01       60.21      4.71 o 
  -2  -4   5       25.49       24.85      3.72 o 
  -1  -4   5        2.51        1.11      4.16 o 
   0  -4   5        0.89        1.02      2.55 o 
   1  -4   5       11.33       13.74      2.94 o 
   2  -4   5        7.90        5.98      3.09 o 
   3  -4   5       23.41       22.48      4.11 o 
   4  -4   5       11.74       14.63      2.93 o 
   5  -4   5       10.02        9.94      3.13 o 
   6  -4   5        1.85       10.03      2.69 o 
   7  -4   5        1.91        2.58      2.67 o 
  -9  -3   5        1.77        0.50      3.03 o 
  -8  -3   5        0.02        4.37      2.35 o 
  -7  -3   5        3.52        5.34      2.66 o 
  -6  -3   5       44.57       42.02      3.77 o 
  -5  -3   5       24.97       25.91      3.07 o 
  -4  -3   5       21.32       18.25      3.09 o 
  -3  -3   5       93.39       89.01      4.26 o 
  -2  -3   5       20.79       23.20      3.58 o 
  -1  -3   5       19.82       26.11      2.65 o 
   0  -3   5       30.65       31.32      2.92 o 
   1  -3   5       14.99       18.46      2.41 o 
   2  -3   5       25.13       25.83      3.52 o 
   3  -3   5        8.95       10.35      2.33 o 
   4  -3   5       18.41       13.16      3.07 o 
   5  -3   5        7.45        6.95      2.22 o 
   6  -3   5       10.50       10.46      2.61 o 
   7  -3   5        1.63        1.41      3.94 o 
   8  -3   5        1.27       -0.43      2.94 o 
   9  -3   5        0.15       -3.06      3.06 o 
 -11  -2   5        1.68       -1.88      4.82 o 
 -10  -2   5        5.31        5.71      3.00 o 
  -9  -2   5        1.94        2.93      5.27 o 
  -8  -2   5       47.80       42.70      3.75 o 
  -7  -2   5      104.95      110.76      4.88 o 
  -6  -2   5      137.93      138.98      5.00 o 
  -5  -2   5      193.42      180.24      6.57 o 
  -4  -2   5      229.15      231.96      5.47 o 
  -3  -2   5      768.60      750.78      8.86 o 
  -2  -2   5      668.81      698.72      8.21 o 
  -1  -2   5      752.30      794.19      8.44 o 
   0  -2   5      137.01      144.69      6.50 o 
   1  -2   5      258.91      265.27     20.51 o 
   2  -2   5      224.02      209.19      7.74 o 
   3  -2   5      557.06      679.71     63.78 o 
   4  -2   5      181.76      200.91      5.31 o 
   5  -2   5      137.19      134.68      7.12 o 
   6  -2   5       68.48       66.09      6.27 o 
   7  -2   5       54.84       59.65      3.77 o 
   8  -2   5        0.30       -2.14      2.78 o 
   9  -2   5       60.71       68.43     12.45 o 
  10  -2   5        9.68        7.04      3.34 o 
 -11  -1   5        6.19        5.05      3.28 o 
 -10  -1   5       10.15        7.48      3.30 o 
  -9  -1   5       17.59       15.72      3.77 o 
  -8  -1   5      157.69      151.11      6.74 o 
  -7  -1   5       61.59       59.54      3.69 o 
  -6  -1   5       24.30       24.14      2.45 o 
  -5  -1   5        0.13       -1.34      1.34 o 
  -4  -1   5      548.84      574.12     15.58 o 
  -3  -1   5      423.00      448.89     17.73 o 
  -2  -1   5      812.92      914.34     24.00 o 
  -1  -1   5     1037.21     1158.72     86.12 o 
   0  -1   5      386.95      362.60      8.53 o 
   1  -1   5      174.15      216.44      3.60 o 
   2  -1   5      798.47      903.43     34.13 o 
   3  -1   5       48.67       48.42      3.77 o 
   4  -1   5      274.68      284.52     21.29 o 
   5  -1   5      128.50      138.82     13.71 o 
   6  -1   5       20.70       25.76      2.15 o 
   7  -1   5       15.21       12.76      2.47 o 
   8  -1   5       31.71       29.59      3.63 o 
   9  -1   5       40.03       37.44      6.39 o 
  10  -1   5        2.68        3.82      4.86 o 
  11  -1   5        3.27        1.69      2.59 o 
 -11   0   5        1.89        1.16      2.46 o 
 -10   0   5        0.21        0.79      2.58 o 
  -9   0   5        5.44        7.82      2.47 o 
  -8   0   5       62.20       59.61      3.81 o 
  -7   0   5        5.08        6.91      2.07 o 
  -6   0   5      186.20      185.11      5.88 o 
  -5   0   5      396.65      428.48     29.76 o 
  -4   0   5      330.93      325.30      5.06 o 
  -3   0   5       83.45       86.72      2.43 o 
  -2   0   5      109.51      103.95      8.76 o 
  -1   0   5     1952.80     1845.23     14.28 o 
   0   0   5        0.20      -13.92     13.92 o 
   1   0   5      817.54      819.58     20.42 o 
   2   0   5      130.99      135.69      3.09 o 
   3   0   5      535.18      564.96     22.74 o 
   4   0   5      430.29      438.14     27.84 o 
   5   0   5       31.21       30.67      2.31 o 
   6   0   5       45.13       38.75      6.86 o 
   7   0   5      230.26      233.76     21.29 o 
   8   0   5       55.63       46.94      6.61 o 
   9   0   5       35.14       29.16      3.86 o 
  10   0   5        2.86       -1.38      2.71 o 
  11   0   5        2.42       -0.01      2.94 o 
  -3  -5   6       10.58        7.40      4.07 o 
  -2  -5   6        1.36        1.00      6.35 o 
  -1  -5   6        4.19        1.94      7.84 o 
   0  -5   6        0.49        5.03      5.12 o 
   1  -5   6        1.62        3.76      4.05 o 
   2  -5   6        7.34        6.37      4.02 o 
   3  -5   6       13.70        6.10      6.10 o 
  -7  -4   6        2.41        4.14      3.07 o 
  -6  -4   6        5.82        7.35      3.03 o 
  -5  -4   6       22.52       26.97      3.59 o 
  -4  -4   6        7.32       10.31      2.79 o 
  -3  -4   6       12.29       16.75      3.18 o 
  -2  -4   6        6.72        6.04      2.94 o 
  -1  -4   6       27.95       29.38      3.51 o 
   0  -4   6       42.27       47.83      7.46 o 
   1  -4   6        0.16       -2.42      2.42 o 
   2  -4   6       48.92       51.76      4.48 o 
   3  -4   6       27.50       29.96      6.16 o 
   4  -4   6        1.60       -1.53      2.91 o 
   5  -4   6        1.05        3.78      3.01 o 
   6  -4   6        3.57        3.01      2.97 o 
   7  -4   6        6.40        5.71      3.90 o 
  -9  -3   6        8.33        8.40      3.16 o 
  -8  -3   6        2.07        4.05      2.27 o 
  -7  -3   6        9.86        9.19      2.82 o 
  -6  -3   6       31.34       27.70      3.73 o 
  -5  -3   6      138.88      115.51      5.24 o 
  -4  -3   6       93.44       89.55      5.03 o 
  -3  -3   6        2.66        1.26      2.41 o 
  -2  -3   6        1.29        0.13      1.85 o 
  -1  -3   6       37.90       41.38      2.77 o 
   0  -3   6        2.09        2.62      1.79 o 
   1  -3   6       30.32       34.54      5.03 o 
   2  -3   6       24.50       18.97      5.95 o 
   3  -3   6        6.27        3.80      3.41 o 
   4  -3   6       14.61       15.18      2.44 o 
   5  -3   6       44.01       40.19      4.95 o 
   6  -3   6       26.96       27.00      3.51 o 
   7  -3   6        4.85        6.30      2.46 o 
   8  -3   6        9.73       11.68      3.08 o 
   9  -3   6        2.51        6.85      8.53 o 
 -10  -2   6        0.20       -2.97      2.97 o 
  -9  -2   6        3.70        4.69      2.67 o 
  -8  -2   6       50.47       55.28      4.14 o 
  -7  -2   6      112.21      102.57      4.88 o 
  -6  -2   6        1.66        2.69      2.08 o 
  -5  -2   6       53.38       54.58      3.45 o 
  -4  -2   6        8.58        8.85      2.05 o 
  -3  -2   6     1186.54     1153.10     17.10 o 
  -2  -2   6      274.42      313.56      5.79 o 
  -1  -2   6      257.67      290.86     14.69 o 
   0  -2   6      358.58      386.32     15.52 o 
   1  -2   6      311.07      334.09     29.86 o 
   2  -2   6      106.89      124.68      4.73 o 
   3  -2   6      359.16      382.75     19.97 o 
   4  -2   6        8.38       14.67      1.81 o 
   5  -2   6       70.81       73.71      4.20 o 
   6  -2   6       89.78       99.80     12.79 o 
   7  -2   6      101.30       93.01      4.80 o 
   8  -2   6       20.72       21.77      4.82 o 
   9  -2   6        5.15        0.97      3.33 o 
  10  -2   6       18.00       18.13      3.26 o 
 -11  -1   6        0.48       -1.30      2.75 o 
 -10  -1   6        2.96        3.38      3.33 o 
  -9  -1   6       34.36       37.34      3.48 o 
  -8  -1   6      105.51      112.35      5.15 o 
  -7  -1   6       27.04       25.87      2.96 o 
  -6  -1   6       25.36       24.81      2.31 o 
  -5  -1   6       13.45       14.65      1.84 o 
  -4  -1   6      183.11      202.49      4.49 o 
  -3  -1   6      217.16      231.80     13.09 o 
  -2  -1   6       37.36       33.52      1.96 o 
  -1  -1   6      290.93      320.51     29.39 o 
   0  -1   6      906.94      912.80     11.85 o 
   1  -1   6      274.23      284.49     11.47 o 
   2  -1   6      326.43      317.06      9.89 o 
   3  -1   6      759.03      781.38     39.11 o 
   4  -1   6       26.52       32.81      2.17 o 
   5  -1   6       84.86       85.93      4.43 o 
   6  -1   6        5.40        6.97      1.64 o 
   7  -1   6       21.01       23.38      3.33 o 
   8  -1   6      319.13      305.85     28.03 o 
   9  -1   6       15.96       17.99      4.52 o 
  10  -1   6        1.12        5.18      2.68 o 
  11  -1   6        6.98        0.05      4.20 o 
 -11   0   6        4.62        2.00      4.07 o 
 -10   0   6        0.77        1.12      2.46 o 
  -9   0   6       18.46       21.85      4.80 o 
  -8   0   6       43.72       46.14      3.51 o 
  -7   0   6       49.29       48.43      7.35 o 
  -6   0   6       35.92       39.75      2.56 o 
  -5   0   6      103.13       99.33      9.42 o 
  -4   0   6       71.37       77.44      5.99 o 
  -3   0   6      870.25      815.19      7.57 o 
  -2   0   6     3940.63     3736.88     14.15 o 
  -1   0   6        0.64       -0.23      0.98 o 
   0   0   6      232.14      219.55      6.65 o 
   1   0   6     2261.66     2093.45     33.93 o 
   2   0   6       44.80       44.60      3.82 o 
   3   0   6      722.76      708.63      7.20 o 
   4   0   6      251.23      253.42     11.72 o 
   5   0   6      834.36      851.70     73.18 o 
   6   0   6      438.33      452.77     43.97 o 
   7   0   6        1.68        1.04      2.81 o 
   8   0   6      236.36      215.69     31.50 o 
   9   0   6      202.79      180.97     49.09 o 
  10   0   6       34.13       30.70      9.23 o 
  11   0   6        2.04       -1.82      3.22 o 
  -3  -5   7        0.67       -3.71      3.71 o 
  -2  -5   7        1.45        0.13      7.61 o 
  -1  -5   7        5.45       15.00      3.90 o 
   0  -5   7        0.36       -2.50      6.37 o 
   1  -5   7        1.78       -3.63      3.63 o 
   2  -5   7        3.76        9.26      5.65 o 
  -7  -4   7        1.33        1.05      3.07 o 
  -6  -4   7       19.33       16.46      3.75 o 
  -5  -4   7        4.26        8.40      2.84 o 
  -4  -4   7        0.77        3.30      2.67 o 
  -3  -4   7       18.00       21.92      3.35 o 
  -2  -4   7        4.23        4.18      6.35 o 
  -1  -4   7        6.84        2.28      3.03 o 
   0  -4   7        5.11       10.83      2.76 o 
   1  -4   7       13.10       11.88      3.96 o 
   2  -4   7       48.06       44.41      4.71 o 
   3  -4   7        9.30        6.50      3.69 o 
   4  -4   7       10.84        5.67      3.37 o 
   5  -4   7        2.30        4.57      2.76 o 
   6  -4   7        1.88        6.60      3.24 o 
   7  -4   7        4.37        3.75      4.52 o 
  -9  -3   7        6.71        4.29      3.10 o 
  -8  -3   7        1.37       -2.67      2.82 o 
  -7  -3   7       24.26       21.05      6.42 o 
  -6  -3   7       39.36       32.87      4.02 o 
  -5  -3   7       16.39       13.90      4.43 o 
  -4  -3   7      320.52      302.03     12.43 o 
  -3  -3   7        0.42        1.71      3.30 o 
  -2  -3   7        4.81        5.24      1.91 o 
  -1  -3   7       11.59       15.92      2.00 o 
   0  -3   7        6.22        4.44      2.02 o 
   1  -3   7       34.87       43.43      4.48 o 
   2  -3   7       32.20       35.82      2.88 o 
   3  -3   7       40.17       53.25      9.02 o 
   4  -3   7       41.48       45.41      5.03 o 
   5  -3   7       39.31       45.74      3.78 o 
   6  -3   7       14.84       12.75      3.09 o 
   7  -3   7        5.06        3.05      6.08 o 
   8  -3   7        3.30        6.04      2.71 o 
   9  -3   7        6.06        4.69      4.22 o 
 -10  -2   7        0.81       -0.39      2.94 o 
  -9  -2   7        6.86        6.59      2.79 o 
  -8  -2   7       12.80       13.24      2.76 o 
  -7  -2   7       19.23       31.74      4.14 o 
  -6  -2   7        3.51       -0.94      2.64 o 
  -5  -2   7       57.60       57.27      3.39 o 
  -4  -2   7        4.68        6.53      1.94 o 
  -3  -2   7      174.46      182.46      4.93 o 
  -2  -2   7      206.59      223.64      5.18 o 
  -1  -2   7      132.67      113.99      7.27 o 
   0  -2   7       69.66       70.75      2.98 o 
   1  -2   7       10.29        4.77      2.77 o 
   2  -2   7      305.80      323.22     23.60 o 
   3  -2   7       38.17       35.81      2.65 o 
   4  -2   7        5.37        5.20      1.85 o 
   5  -2   7       69.31       70.59      4.86 o 
   6  -2   7       55.10       63.10      4.41 o 
   7  -2   7       43.00       48.80      6.74 o 
   8  -2   7       58.05       55.21      8.10 o 
   9  -2   7       16.02       19.74      7.31 o 
  10  -2   7        8.57        8.31      3.33 o 
 -11  -1   7        0.48        6.42      5.56 o 
 -10  -1   7        1.63        3.18      2.72 o 
  -9  -1   7       34.90       33.16      3.67 o 
  -8  -1   7       53.68       57.62      4.14 o 
  -7  -1   7       72.41       73.88      5.97 o 
  -6  -1   7       52.61       53.15      2.92 o 
  -5  -1   7       20.57       22.00      2.15 o 
  -4  -1   7       64.25       78.48      3.60 o 
  -3  -1   7       64.93       65.88      2.88 o 
  -2  -1   7      622.28      642.06     19.72 o 
  -1  -1   7       85.13       78.76      2.56 o 
   0  -1   7       79.93       76.73      3.96 o 
   1  -1   7       44.13       42.63      4.35 o 
   2  -1   7      797.92      842.88     15.05 o 
   3  -1   7       63.90       69.79      7.16 o 
   4  -1   7      443.86      467.48      7.05 o 
   5  -1   7      103.40      120.68     16.61 o 
   6  -1   7       10.13        9.16      4.73 o 
   7  -1   7       86.47       89.44     10.25 o 
   8  -1   7      162.72      164.05     18.01 o 
   9  -1   7        6.02        6.44      2.73 o 
  10  -1   7        7.85        7.19      3.13 o 
 -11   0   7        6.44        7.10      3.25 o 
 -10   0   7       17.26       14.28      3.30 o 
  -9   0   7      165.37      181.40     22.62 o 
  -8   0   7       63.53       67.06      8.40 o 
  -7   0   7       14.11       16.18      2.45 o 
  -6   0   7       83.15       73.94      3.39 o 
  -5   0   7       16.11       18.44      1.72 o 
  -4   0   7      809.31      819.10     58.87 o 
  -3   0   7      118.01      105.03      3.03 o 
  -2   0   7      338.53      321.94      5.65 o 
  -1   0   7      255.31      252.14      4.39 o 
   0   0   7     2437.51     2247.35     37.98 o 
   1   0   7       44.86       42.98      1.96 o 
   2   0   7        1.67        2.92      1.81 o 
   3   0   7      450.26      509.91     25.07 o 
   4   0   7        8.16        5.86      1.41 o 
   5   0   7       95.29       94.70     10.57 o 
   6   0   7       99.19      103.18     12.51 o 
   7   0   7      350.49      331.11     55.14 o 
   8   0   7       20.92       17.34      3.18 o 
   9   0   7        0.13       -0.58      2.67 o 
  10   0   7        5.03        4.78      2.79 o 
  11   0   7        0.90        0.00      2.83 o 
  -2  -5   8        0.21        2.39      2.96 o 
  -1  -5   8        1.01        0.45      3.71 o 
   0  -5   8        4.31        1.93      3.44 o 
   1  -5   8        2.01        3.31      3.05 o 
   2  -5   8        0.21       -4.77      4.77 o 
  -7  -4   8        3.25        3.40      3.96 o 
  -6  -4   8        1.14        0.86      3.12 o 
  -5  -4   8       15.93       18.10      3.49 o 
  -4  -4   8       14.95       23.11      5.56 o 
  -3  -4   8        8.22        7.23      3.39 o 
  -2  -4   8        1.57       -0.76      2.73 o 
  -1  -4   8        5.85        6.14      3.37 o 
   0  -4   8        5.36        6.94      2.50 o 
   1  -4   8        7.57        6.63      3.01 o 
   2  -4   8       13.29       20.37      3.63 o 
   3  -4   8        8.65       12.30      3.47 o 
   4  -4   8        3.48        5.31      2.76 o 
   5  -4   8        0.64        0.70      3.04 o 
   6  -4   8        0.96        5.70      2.77 o 
  -9  -3   8        7.18       13.18      2.92 o 
  -8  -3   8        0.48       -2.69      2.69 o 
  -7  -3   8        2.42        6.81      7.57 o 
  -6  -3   8       29.23       37.33      4.82 o 
  -5  -3   8        2.41        4.73      2.54 o 
  -4  -3   8      228.61      215.62      6.78 o 
  -3  -3   8       38.16       36.64      3.07 o 
  -2  -3   8       49.48       43.15      3.36 o 
  -1  -3   8       14.87       15.49      2.31 o 
   0  -3   8        5.44        7.94      3.01 o 
   1  -3   8      162.16      174.01     12.02 o 
   2  -3   8       13.54       12.13      2.61 o 
   3  -3   8       79.45       88.08      8.25 o 
   4  -3   8        9.65       10.41      5.71 o 
   5  -3   8       11.74       14.05      2.67 o 
   6  -3   8        6.66        6.84      4.35 o 
   7  -3   8       15.21       12.08      3.31 o 
   8  -3   8        4.50        2.95      3.30 o 
 -10  -2   8        6.98        4.43      3.10 o 
  -9  -2   8       11.58       13.46      3.10 o 
  -8  -2   8        2.59        0.99      3.35 o 
  -7  -2   8      132.34      132.55     10.74 o 
  -6  -2   8       54.81       56.85      3.80 o 
  -5  -2   8      120.62      121.65      4.60 o 
  -4  -2   8      133.74      130.09     13.90 o 
  -3  -2   8      221.68      235.26      9.19 o 
  -2  -2   8       40.58       37.02      3.37 o 
  -1  -2   8      147.06      165.74      7.10 o 
   0  -2   8       34.84       41.46      3.33 o 
   1  -2   8       87.62       86.46      3.36 o 
   2  -2   8       80.72       94.53     10.08 o 
   3  -2   8       30.49       36.67      2.83 o 
   4  -2   8       28.43       27.75      2.79 o 
   5  -2   8       46.51       43.38      3.30 o 
   6  -2   8       46.10       49.64      3.84 o 
   7  -2   8       19.60       27.23      4.60 o 
   8  -2   8        4.41        2.97      5.84 o 
   9  -2   8       12.71       20.85      7.03 o 
  10  -2   8        2.01        6.45      2.91 o 
 -11  -1   8        0.72       -1.14      2.82 o 
 -10  -1   8        7.95       14.04      2.73 o 
  -9  -1   8       25.95       21.73      3.45 o 
  -8  -1   8      100.63      108.38      5.01 o 
  -7  -1   8       94.40       96.84      4.43 o 
  -6  -1   8       35.78       33.62      2.76 o 
  -5  -1   8      140.21      137.87      4.33 o 
  -4  -1   8       37.80       34.38      2.34 o 
  -3  -1   8      552.96      576.66      7.23 o 
  -2  -1   8      985.10      974.82      8.89 o 
  -1  -1   8        1.53        3.48      2.17 o 
   0  -1   8      513.38      484.68      6.31 o 
   1  -1   8      570.81      587.51     26.22 o 
   2  -1   8      578.75      644.69     19.87 o 
   3  -1   8      303.84      277.53     13.54 o 
   4  -1   8      120.21      114.37     12.90 o 
   5  -1   8      516.36      538.60     24.00 o 
   6  -1   8      112.49      115.43      9.25 o 
   7  -1   8      275.46      294.58     32.85 o 
   8  -1   8        4.81        2.97      4.46 o 
   9  -1   8       60.55       51.53      5.03 o 
  10  -1   8        7.69        6.72      3.19 o 
 -11   0   8        3.27        4.56      2.76 o 
 -10   0   8        1.14       -3.01      3.01 o 
  -9   0   8       55.01       56.40      5.69 o 
  -8   0   8        2.06        0.68      2.29 o 
  -7   0   8        0.74        1.46      2.00 o 
  -6   0   8       26.97       28.95      2.28 o 
  -5   0   8       67.56       70.04      3.14 o 
  -4   0   8      134.23      147.79      5.41 o 
  -3   0   8      717.15      728.71      7.64 o 
  -2   0   8      136.80      123.39      3.16 o 
  -1   0   8       61.14       52.96      2.79 o 
   0   0   8       92.65       85.18      3.89 o 
   1   0   8      843.44      833.26     24.90 o 
   2   0   8      546.06      572.79     21.44 o 
   3   0   8      133.01      140.12     10.21 o 
   4   0   8        8.11       12.97      3.69 o 
   5   0   8        2.82        2.53      2.62 o 
   6   0   8        5.31        2.37      2.35 o 
   7   0   8        8.03        5.94      2.78 o 
   8   0   8       73.86       76.03     20.74 o 
   9   0   8        0.17        1.56      4.09 o 
  10   0   8        0.88       -0.63      2.79 o 
  -1  -5   9        1.87        7.08      4.39 o 
   0  -5   9        0.20        0.47      4.01 o 
  -7  -4   9        1.64        2.81      4.18 o 
  -6  -4   9       14.41       15.95      3.47 o 
  -5  -4   9       15.55       10.43      3.48 o 
  -4  -4   9        0.40       -2.99      2.99 o 
  -3  -4   9        5.92        1.67      3.13 o 
  -2  -4   9        3.66        4.40      2.81 o 
  -1  -4   9        9.98       -0.64      4.56 o 
   0  -4   9        1.05        0.72      2.80 o 
   1  -4   9        3.53        3.58      3.03 o 
   2  -4   9        6.92       14.11      6.10 o 
   3  -4   9       12.15       25.26      6.25 o 
   4  -4   9       15.77       14.73      3.16 o 
   5  -4   9        2.10        0.20      2.93 o 
   6  -4   9        5.60        7.81      3.41 o 
  -9  -3   9        2.24        1.57      3.24 o 
  -8  -3   9        7.09        6.22      3.35 o 
  -7  -3   9        2.27        1.37      2.77 o 
  -6  -3   9       25.71       24.13      3.88 o 
  -5  -3   9       29.21       29.02      3.68 o 
  -4  -3   9      116.35      109.29      5.35 o 
  -3  -3   9        1.04       -2.27      2.41 o 
  -2  -3   9       17.54       15.51      2.59 o 
  -1  -3   9       21.11       19.69      2.68 o 
   0  -3   9       17.47       15.23      2.69 o 
   1  -3   9      255.60      280.01     14.88 o 
   2  -3   9        3.70        2.82      3.92 o 
   3  -3   9       12.34       18.14      2.98 o 
   4  -3   9       93.44       96.54      5.00 o 
   5  -3   9       95.81      112.18     15.37 o 
   6  -3   9       33.61       38.84      4.01 o 
   7  -3   9       12.53       15.55      3.61 o 
   8  -3   9       11.36        9.84      3.53 o 
 -10  -2   9        1.28        1.42      3.58 o 
  -9  -2   9        3.97        0.19      3.16 o 
  -8  -2   9       14.09       19.27      6.76 o 
  -7  -2   9        4.55        9.01      2.77 o 
  -6  -2   9       17.79       12.08      2.95 o 
  -5  -2   9        2.36        1.22      2.46 o 
  -4  -2   9       22.79       24.22      2.74 o 
  -3  -2   9      106.09      113.66      5.22 o 
  -2  -2   9       14.83       11.56      2.09 o 
  -1  -2   9       12.22       10.26      2.05 o 
   0  -2   9       76.71       88.47      3.48 o 
   1  -2   9        8.95        6.86      1.88 o 
   2  -2   9      153.64      170.85      6.46 o 
   3  -2   9       79.38       90.41      9.40 o 
   4  -2   9       93.50       87.46      4.07 o 
   5  -2   9       82.07       86.93      7.59 o 
   6  -2   9       19.03       24.46      5.05 o 
   7  -2   9       33.72       31.72      3.61 o 
   8  -2   9        0.25       -2.57      2.57 o 
   9  -2   9       12.48        9.10      3.61 o 
 -11  -1   9        0.94        7.65      2.42 o 
 -10  -1   9       10.79        6.59      3.44 o 
  -9  -1   9        0.38        3.38      2.40 o 
  -8  -1   9       55.33       55.66      3.89 o 
  -7  -1   9       37.30       40.08      4.11 o 
  -6  -1   9       47.82       51.33      3.25 o 
  -5  -1   9       87.51      100.40      5.76 o 
  -4  -1   9      136.55      124.92      3.92 o 
  -3  -1   9      674.87      703.66      8.33 o 
  -2  -1   9      140.36      146.52      3.86 o 
  -1  -1   9      991.12      966.37     20.04 o 
   0  -1   9      250.52      202.03      4.74 o 
   1  -1   9       24.69       23.22      2.06 o 
   2  -1   9      493.67      603.61     12.26 o 
   3  -1   9       33.24       25.36      2.02 o 
   4  -1   9      110.42      128.37     13.86 o 
   5  -1   9      112.09      115.40     11.06 o 
   6  -1   9      126.18      133.14      8.74 o 
   7  -1   9      165.74      184.38     38.30 o 
   8  -1   9        3.09       -2.34      7.25 o 
   9  -1   9        2.96        2.11      2.58 o 
  10  -1   9        2.23        0.86      4.67 o 
 -11   0   9        2.16       -0.16      2.54 o 
 -10   0   9       33.34       36.54      4.05 o 
  -9   0   9        3.83        6.70      2.91 o 
  -8   0   9       19.95       20.72      4.99 o 
  -7   0   9        5.09        1.27      2.13 o 
  -6   0   9        4.20        6.92      1.79 o 
  -5   0   9        1.82       -0.23      1.52 o 
  -4   0   9      502.64      522.35     10.23 o 
  -3   0   9        3.74        5.51      1.39 o 
  -2   0   9        8.13        7.32      1.36 o 
  -1   0   9      209.84      199.06      3.95 o 
   0   0   9      746.77      715.33     12.75 o 
   1   0   9      660.04      664.05     29.44 o 
   2   0   9      320.27      352.21     26.45 o 
   3   0   9      288.15      316.38     18.76 o 
   4   0   9       35.30       25.63      6.48 o 
   5   0   9       65.63       64.31      3.31 o 
   6   0   9      240.47      212.74     23.04 o 
   7   0   9       43.95       47.26      8.27 o 
   8   0   9        5.01        0.87      2.73 o 
   9   0   9        0.38        1.54      2.64 o 
  10   0   9        9.67        4.59      3.01 o 
  -6  -4  10        6.43        2.27      3.62 o 
  -5  -4  10       19.87       19.21      3.30 o 
  -4  -4  10        8.32       -1.59      3.40 o 
  -3  -4  10        4.64       -0.96      3.27 o 
  -2  -4  10        0.00       -1.57      2.75 o 
  -1  -4  10        0.64       -0.47      2.69 o 
   0  -4  10       52.75       51.54      4.40 o 
   1  -4  10        5.92        4.73      3.09 o 
   2  -4  10       17.26       20.04      4.04 o 
   3  -4  10       20.33       35.97      8.91 o 
   4  -4  10        5.87        8.86      3.15 o 
   5  -4  10        0.76        0.30      3.13 o 
   6  -4  10       12.49       18.80      5.12 o 
  -9  -3  10        4.15       -2.34      5.29 o 
  -8  -3  10        6.18       10.34      3.19 o 
  -7  -3  10        8.73        7.58      2.90 o 
  -6  -3  10        0.12        0.61      2.56 o 
  -5  -3  10      108.58      111.59      5.37 o 
  -4  -3  10        5.03        5.57      4.48 o 
  -3  -3  10       10.23       12.79      2.44 o 
  -2  -3  10       12.89       12.93      2.39 o 
  -1  -3  10        0.71        4.12      1.71 o 
   0  -3  10       27.50       22.47      2.94 o 
   1  -3  10      123.74      107.20      7.84 o 
   2  -3  10       58.10       53.65      4.00 o 
   3  -3  10        1.02        3.45      2.14 o 
   4  -3  10       38.23       37.55      3.87 o 
   5  -3  10        3.10        6.31      2.83 o 
   6  -3  10       12.67        6.76      5.14 o 
   7  -3  10        3.77       -3.20      3.45 o 
   8  -3  10        3.15        0.04      5.31 o 
 -10  -2  10        1.94       -3.32      3.32 o 
  -9  -2  10        0.62        0.66      2.62 o 
  -8  -2  10       12.08       17.85      2.69 o 
  -7  -2  10       53.57       59.42      4.71 o 
  -6  -2  10       14.73       12.17      3.65 o 
  -5  -2  10      123.45      128.61      4.84 o 
  -4  -2  10        5.20        4.51      2.11 o 
  -3  -2  10       87.35       88.57      3.87 o 
  -2  -2  10       22.21       24.00      2.27 o 
  -1  -2  10       11.69       12.70      1.79 o 
   0  -2  10      231.64      236.65     14.60 o 
   1  -2  10       70.43       75.31      4.75 o 
   2  -2  10       65.22       67.20      3.50 o 
   3  -2  10       40.10       43.55      4.16 o 
   4  -2  10       53.43       55.40      3.84 o 
   5  -2  10       72.81       70.80      5.41 o 
   6  -2  10        6.65        4.61      2.41 o 
   7  -2  10        9.38        6.14      3.00 o 
   8  -2  10       16.50       15.39      3.43 o 
   9  -2  10        3.46        4.69      3.01 o 
 -11  -1  10        7.29        7.05      3.45 o 
 -10  -1  10       11.11        7.95      3.63 o 
  -9  -1  10        4.26        5.99      2.53 o 
  -8  -1  10       59.78       67.90      4.35 o 
  -7  -1  10       14.29       13.06      2.49 o 
  -6  -1  10       49.86       41.54      3.18 o 
  -5  -1  10       67.85       59.72      3.22 o 
  -4  -1  10       63.60       63.48      7.33 o 
  -3  -1  10      117.57      132.78      3.99 o 
  -2  -1  10       88.44       84.16      3.03 o 
  -1  -1  10      255.10      242.19      7.25 o 
   0  -1  10      163.76      139.65      4.45 o 
   1  -1  10      120.08      114.02      3.63 o 
   2  -1  10       83.70       75.32      7.65 o 
   3  -1  10       68.02       71.00      3.10 o 
   4  -1  10       68.47       66.84      8.85 o 
   5  -1  10      112.61      100.98     10.02 o 
   6  -1  10       11.48       14.18      2.49 o 
   7  -1  10       11.42        7.41      2.92 o 
   8  -1  10       22.00       24.16      3.13 o 
   9  -1  10       23.67       23.42      3.51 o 
  10  -1  10        8.35       11.23      3.00 o 
 -11   0  10       11.89        9.22      3.88 o 
 -10   0  10       28.14       20.26      4.27 o 
  -9   0  10       67.61       85.35      5.43 o 
  -8   0  10        6.96        8.57      4.03 o 
  -7   0  10        0.25        0.64      1.99 o 
  -6   0  10       47.09       45.05      3.82 o 
  -5   0  10       55.71       51.34      3.01 o 
  -4   0  10        5.75        5.50      2.03 o 
  -3   0  10        3.25        1.62      1.43 o 
  -2   0  10       32.62       30.18      1.97 o 
  -1   0  10       10.35        8.96      1.58 o 
   0   0  10      171.02      142.34      4.51 o 
   1   0  10     1909.43     1966.26     86.39 o 
   2   0  10      487.82      443.96     27.39 o 
   3   0  10      321.84      326.89     19.78 o 
   4   0  10        3.42        4.54      1.96 o 
   5   0  10       19.41       20.37      3.69 o 
   6   0  10      959.10      961.03    132.90 o 
   7   0  10       40.46       25.44     15.99 o 
   8   0  10       64.43       68.57     16.31 o 
   9   0  10       38.13       38.82     10.96 o 
  10   0  10        8.40        5.18      3.04 o 
  -6  -4  11       11.14       11.42      4.65 o 
  -5  -4  11       13.30       14.50      3.59 o 
  -4  -4  11        1.25       -1.00      2.91 o 
  -3  -4  11       10.01        8.28      3.21 o 
  -2  -4  11       11.01        3.15      3.23 o 
  -1  -4  11       11.50        7.53      4.05 o 
   0  -4  11        9.38       10.46      5.37 o 
   1  -4  11       13.32       13.13      3.34 o 
   2  -4  11       75.20       81.11      8.55 o 
   3  -4  11        0.28       -1.19      2.99 o 
   4  -4  11        8.36        5.43      6.27 o 
   5  -4  11        1.79        6.56      4.54 o 
  -8  -3  11        0.89       -0.31      3.25 o 
  -7  -3  11        0.25       -3.69      3.69 o 
  -6  -3  11        1.36        1.28      2.35 o 
  -5  -3  11       58.89       58.19      4.38 o 
  -4  -3  11       47.87       44.29      4.04 o 
  -3  -3  11        4.84        6.92      2.09 o 
  -2  -3  11       14.13       11.82      2.63 o 
  -1  -3  11        0.21        1.47      2.54 o 
   0  -3  11       35.68       37.36      3.25 o 
   1  -3  11       18.90        7.90      4.01 o 
   2  -3  11       14.45       12.97      5.27 o 
   3  -3  11       16.14       20.92      5.58 o 
   4  -3  11       35.99       33.63      6.01 o 
   5  -3  11        7.63        5.05      3.39 o 
   6  -3  11       19.11       32.09      3.90 o 
   7  -3  11        9.04       11.15      3.39 o 
   8  -3  11        3.19       -0.94      4.99 o 
 -10  -2  11        1.59        3.14      2.79 o 
  -9  -2  11        2.00       -0.57      3.58 o 
  -8  -2  11        4.14        1.72      2.76 o 
  -7  -2  11        5.34        5.39      2.41 o 
  -6  -2  11       50.51       50.77      3.81 o 
  -5  -2  11       22.66       20.73      2.86 o 
  -4  -2  11       61.84       59.40      3.67 o 
  -3  -2  11       43.71       38.66      6.03 o 
  -2  -2  11       34.91       42.72      2.86 o 
  -1  -2  11       37.08       37.32      3.26 o 
   0  -2  11      341.72      330.75      7.10 o 
   1  -2  11        5.63        4.34      2.88 o 
   2  -2  11       58.02       62.78      3.24 o 
   3  -2  11      112.96      125.43      4.64 o 
   4  -2  11      273.73      301.55     20.34 o 
   5  -2  11      166.88      168.35      5.94 o 
   6  -2  11        4.73        2.24      3.41 o 
   7  -2  11       22.19       27.07      3.20 o 
   8  -2  11       13.41       12.92      3.29 o 
   9  -2  11        5.58        9.41      3.29 o 
 -10  -1  11       11.43       10.55      3.66 o 
  -9  -1  11       30.88       28.07      4.01 o 
  -8  -1  11       41.82       39.77      3.94 o 
  -7  -1  11       38.16       34.80      4.28 o 
  -6  -1  11       20.03       16.35      2.71 o 
  -5  -1  11       39.69       39.50      2.97 o 
  -4  -1  11       13.23       16.61      2.05 o 
  -3  -1  11       63.16       69.44      5.82 o 
  -2  -1  11        0.65        1.95      1.37 o 
  -1  -1  11      103.68       90.57      3.57 o 
   0  -1  11      309.03      300.06      5.87 o 
   1  -1  11      210.75      209.84      4.93 o 
   2  -1  11      148.13      150.36      4.37 o 
   3  -1  11        4.39        4.03      1.66 o 
   4  -1  11       65.86       68.39      3.99 o 
   5  -1  11       74.78       69.83      4.95 o 
   6  -1  11       29.85       31.97      5.78 o 
   7  -1  11       27.05       27.19      3.31 o 
   8  -1  11       17.12       13.75      3.39 o 
   9  -1  11        9.25       10.46      3.06 o 
  10  -1  11        8.12        4.69      4.26 o 
 -11   0  11        1.86        3.56      3.96 o 
 -10   0  11       36.52       36.38      7.74 o 
  -9   0  11      119.78      125.69      6.15 o 
  -8   0  11       86.51       94.96      4.87 o 
  -7   0  11       22.82       29.48      4.16 o 
  -6   0  11       53.81       57.74      3.39 o 
  -5   0  11       80.39       77.26      3.71 o 
  -4   0  11     1104.21     1150.90     11.60 o 
  -3   0  11      201.77      199.91      6.65 o 
  -2   0  11      128.97      104.65      7.35 o 
  -1   0  11      165.25      176.35      6.42 o 
   0   0  11      270.25      243.33      5.71 o 
   1   0  11       59.41       70.14      7.74 o 
   2   0  11       54.02       51.65      5.76 o 
   3   0  11       12.27       13.58      2.05 o 
   4   0  11      236.99      241.99     11.72 o 
   5   0  11      152.77      154.37     20.21 o 
   6   0  11      201.22      205.04     23.58 o 
   7   0  11       92.91       83.35     10.68 o 
   8   0  11       14.40       11.38      3.09 o 
   9   0  11        0.84       -3.08      3.28 o 
  10   0  11        5.14        4.63      2.99 o 
  -5  -4  12       11.51        5.39      3.50 o 
  -4  -4  12        0.63       -2.17      2.95 o 
  -3  -4  12        0.19        1.60      2.88 o 
  -2  -4  12        1.76        3.42      2.79 o 
  -1  -4  12        0.01        1.59      5.01 o 
   0  -4  12       11.87        4.42      3.79 o 
   1  -4  12        1.41       -2.38      5.88 o 
   2  -4  12       25.97       27.08      4.48 o 
   3  -4  12        3.73       -1.90      3.23 o 
   4  -4  12        4.10        6.64      2.93 o 
   5  -4  12        1.15       -2.81      4.14 o 
  -8  -3  12        0.97       -0.59      3.20 o 
  -7  -3  12        1.14        0.25      2.77 o 
  -6  -3  12        1.90       -0.08      2.69 o 
  -5  -3  12        5.88        7.57      3.50 o 
  -4  -3  12        9.17       13.01      3.11 o 
  -3  -3  12       14.93       14.97      3.00 o 
  -2  -3  12        8.00        5.12      2.58 o 
  -1  -3  12       10.40        9.53      2.50 o 
   0  -3  12       73.45       65.11      4.45 o 
   1  -3  12       49.10       52.30      5.78 o 
   2  -3  12       20.35       25.54      3.94 o 
   3  -3  12       18.91       18.39      3.22 o 
   4  -3  12       32.48       31.07      3.90 o 
   5  -3  12       14.35       14.41      4.20 o 
   6  -3  12        5.62        4.33      9.17 o 
   7  -3  12        9.89        9.51      3.40 o 
  -9  -2  12        4.46        6.07      2.94 o 
  -8  -2  12        7.01        7.01      3.18 o 
  -7  -2  12       23.78       19.70      3.15 o 
  -6  -2  12       34.04       39.49      6.69 o 
  -5  -2  12       45.38       46.18      3.60 o 
  -4  -2  12       18.62       22.81      5.37 o 
  -3  -2  12       16.34       16.02      2.44 o 
  -2  -2  12       57.20       54.70      3.28 o 
  -1  -2  12       88.81       86.43      3.95 o 
   0  -2  12      187.46      179.48      5.67 o 
   1  -2  12       94.25       96.95      4.10 o 
   2  -2  12       27.64       30.74      2.88 o 
   3  -2  12       46.13       59.48      5.41 o 
   4  -2  12       10.85        1.92      2.98 o 
   5  -2  12       55.84       55.93      5.93 o 
   6  -2  12        7.85        7.38      4.41 o 
   7  -2  12       16.58       25.69      3.08 o 
   8  -2  12        4.78        5.55      2.99 o 
   9  -2  12       18.08       17.91      5.46 o 
 -10  -1  12        1.88        1.19      3.45 o 
  -9  -1  12        2.40       -2.38      3.30 o 
  -8  -1  12       21.32       21.40      6.29 o 
  -7  -1  12        3.58        4.85      4.35 o 
  -6  -1  12       40.79       47.10      7.31 o 
  -5  -1  12       22.35       25.56      3.82 o 
  -4  -1  12       17.30       11.97      2.18 o 
  -3  -1  12        3.59        6.34      1.66 o 
  -2  -1  12       25.15       23.32      2.02 o 
  -1  -1  12       68.47       57.74      9.59 o 
   0  -1  12      410.54      433.73      7.55 o 
   1  -1  12       41.37       37.27      2.76 o 
   2  -1  12       24.01       27.70      2.92 o 
   3  -1  12       26.19       26.38      2.39 o 
   4  -1  12        7.72        2.48      2.39 o 
   5  -1  12      273.21      263.44     23.02 o 
   6  -1  12        1.03        1.56      2.23 o 
   7  -1  12       22.82       21.68      3.40 o 
   8  -1  12       12.85       19.06      9.21 o 
   9  -1  12       12.90        8.04      3.56 o 
 -10   0  12        7.66        9.97      5.16 o 
  -9   0  12        1.71        0.79      3.27 o 
  -8   0  12        3.51        6.40      2.37 o 
  -7   0  12       12.91       17.88      3.39 o 
  -6   0  12        0.16       -1.67      2.12 o 
  -5   0  12        2.84        2.61      1.93 o 
  -4   0  12      277.86      291.53     11.36 o 
  -3   0  12        5.20        6.20      1.67 o 
  -2   0  12       22.89       25.04      2.39 o 
  -1   0  12       58.35       50.29      3.14 o 
   0   0  12      250.19      248.87      5.98 o 
   1   0  12        1.61        3.22      2.37 o 
   2   0  12       61.76       62.66      3.03 o 
   3   0  12      182.56      191.58      6.76 o 
   4   0  12       69.26       66.17      5.12 o 
   5   0  12       72.71       82.23      8.57 o 
   6   0  12        2.27       -2.15      2.49 o 
   7   0  12       16.72       19.19      2.92 o 
   8   0  12        8.31        4.39      3.30 o 
   9   0  12       13.41       15.79      3.17 o 
  -5  -4  13        3.43        4.43      3.47 o 
  -4  -4  13        2.05       -5.43      7.57 o 
  -3  -4  13        1.33        0.06      6.67 o 
  -2  -4  13        0.85        0.43      2.68 o 
  -1  -4  13       18.64       11.18      3.47 o 
   0  -4  13        2.14       -2.30      3.10 o 
   1  -4  13        5.45       11.24      3.02 o 
   2  -4  13        5.33        6.02      3.53 o 
   3  -4  13        0.20        5.54      2.74 o 
   4  -4  13        0.04        5.32      2.77 o 
  -8  -3  13        0.71       -1.01      2.97 o 
  -7  -3  13        0.85        1.32      3.04 o 
  -6  -3  13        3.04        1.47      5.67 o 
  -5  -3  13        1.80        0.37      3.03 o 
  -4  -3  13        7.79        5.06      2.98 o 
  -3  -3  13       54.08       45.07      3.98 o 
  -2  -3  13        9.49       16.45      2.56 o 
  -1  -3  13        6.27        3.27      2.72 o 
   0  -3  13       34.42       27.52      3.89 o 
   1  -3  13      138.96      136.39      8.10 o 
   2  -3  13       41.48       37.43      5.58 o 
   3  -3  13       22.16       20.97      3.62 o 
   4  -3  13       24.71       29.79      5.16 o 
   5  -3  13       12.34       14.77      3.40 o 
   6  -3  13       11.43       15.15      3.58 o 
   7  -3  13        0.68        2.09      3.00 o 
  -9  -2  13        2.84        6.11      2.77 o 
  -8  -2  13        4.65        1.80      3.09 o 
  -7  -2  13        0.27        2.52      2.53 o 
  -6  -2  13       25.05       27.41      8.04 o 
  -5  -2  13       13.03       15.27      3.67 o 
  -4  -2  13        9.19        5.34      2.59 o 
  -3  -2  13       68.06       58.87      3.58 o 
  -2  -2  13       44.71       48.66      3.96 o 
  -1  -2  13       51.57       52.41      5.73 o 
   0  -2  13       18.90       17.24      3.04 o 
   1  -2  13       17.41       10.02      7.20 o 
   2  -2  13        1.85       -1.43      2.35 o 
   3  -2  13       19.16       18.54      3.18 o 
   4  -2  13      140.04      139.43     13.26 o 
   5  -2  13       30.41       37.01      3.54 o 
   6  -2  13        1.05        0.89      3.54 o 
   7  -2  13        0.59       -1.75      2.43 o 
   8  -2  13        7.25       10.96      3.21 o 
 -10  -1  13       16.52       27.13      3.90 o 
  -9  -1  13       13.01       13.84      3.51 o 
  -8  -1  13        9.73        9.17      2.82 o 
  -7  -1  13       28.95       28.09      4.07 o 
  -6  -1  13        1.68        4.44      2.23 o 
  -5  -1  13       17.61       19.69      2.74 o 
  -4  -1  13       50.53       56.69      8.51 o 
  -3  -1  13       20.79       24.14      2.66 o 
  -2  -1  13       12.72       11.09      2.14 o 
  -1  -1  13      459.09      447.39      8.40 o 
   0  -1  13       61.23       35.35      4.39 o 
   1  -1  13        3.94        2.03      1.98 o 
   2  -1  13       52.75       50.27      3.26 o 
   3  -1  13       25.60       26.19      5.50 o 
   4  -1  13      189.52      210.67     18.12 o 
   5  -1  13       82.94       82.46      8.25 o 
   6  -1  13       56.93       57.50      3.79 o 
   7  -1  13        8.59        8.98      3.92 o 
   8  -1  13        5.99       12.47      2.92 o 
   9  -1  13        0.33       -1.87      2.92 o 
 -10   0  13       46.70       48.38      5.73 o 
  -9   0  13        1.22       -1.70      2.74 o 
  -8   0  13        1.11        3.10      4.33 o 
  -7   0  13        0.72        0.23      2.16 o 
  -6   0  13       29.87       29.54      3.00 o 
  -5   0  13        1.40        2.55      1.47 o 
  -4   0  13       19.18       23.55      2.80 o 
  -3   0  13        7.49        7.98      2.96 o 
  -2   0  13      144.14      144.29      4.42 o 
  -1   0  13       92.16      109.94      4.11 o 
   0   0  13      219.91      217.75      9.19 o 
   1   0  13       14.15       19.06      2.15 o 
   2   0  13        4.34        7.94      1.67 o 
   3   0  13       67.88       75.10      3.48 o 
   4   0  13        8.57       14.75      2.64 o 
   5   0  13       64.14       63.43      3.86 o 
   6   0  13       17.00       17.52      3.11 o 
   7   0  13       40.51       49.74      5.93 o 
   8   0  13       11.38        6.60      2.91 o 
   9   0  13        0.89       -0.39      2.77 o 
  -4  -4  14        5.13       -1.91      3.52 o 
  -3  -4  14        0.66        2.10      5.12 o 
  -2  -4  14        1.81        7.63      4.33 o 
  -1  -4  14        4.29        5.87      5.37 o 
   0  -4  14        6.05        2.15      3.56 o 
   1  -4  14       17.66       15.58      3.57 o 
   2  -4  14        2.44        2.90      3.37 o 
   3  -4  14        1.60       -2.96      2.96 o 
  -7  -3  14        6.07        1.48      3.62 o 
  -6  -3  14        0.60       -1.10      2.99 o 
  -5  -3  14       14.67       13.31      4.14 o 
  -4  -3  14        2.31       -2.53      3.39 o 
  -3  -3  14        1.79        4.33      2.52 o 
  -2  -3  14        1.81        2.28      2.47 o 
  -1  -3  14       10.56        8.36      4.65 o 
   0  -3  14       33.97       37.94      7.63 o 
   1  -3  14       84.99       79.40     12.70 o 
   2  -3  14        4.65        0.95      3.37 o 
   3  -3  14       12.10       14.54      3.14 o 
   4  -3  14       25.98       24.03      3.57 o 
   5  -3  14        5.79        6.74      2.96 o 
   6  -3  14       14.94       12.31      5.52 o 
  -9  -2  14        0.05       -0.72      3.05 o 
  -8  -2  14        0.89        1.49      3.39 o 
  -7  -2  14       12.20       12.87      2.94 o 
  -6  -2  14        1.16        6.52      2.45 o 
  -5  -2  14        7.72        8.82      2.74 o 
  -4  -2  14        4.35        1.88      2.44 o 
  -3  -2  14       57.25       56.81      3.78 o 
  -2  -2  14       40.87       43.04      3.37 o 
  -1  -2  14      203.96      193.70      6.15 o 
   0  -2  14       37.49       39.70      8.06 o 
   1  -2  14       13.83        6.19      2.70 o 
   2  -2  14       83.28       82.37      4.69 o 
   3  -2  14       29.82       31.14      3.47 o 
   4  -2  14       63.94       71.74      8.80 o 
   5  -2  14       21.84       24.55      3.45 o 
   6  -2  14        7.28        7.30      4.05 o 
   7  -2  14        2.66        2.74      2.76 o 
   8  -2  14        2.20        1.59      2.80 o 
 -10  -1  14        3.79       -0.26      3.61 o 
  -9  -1  14        0.10        0.29      3.41 o 
  -8  -1  14       10.24        8.50      2.73 o 
  -7  -1  14       31.42       33.46      3.75 o 
  -6  -1  14       31.95       33.36      3.25 o 
  -5  -1  14      128.38      144.55      5.08 o 
  -4  -1  14        1.66        0.21      2.60 o 
  -3  -1  14        2.64        3.18      1.79 o 
  -2  -1  14      116.37      106.98      4.83 o 
  -1  -1  14       78.09       72.83      5.88 o 
   0  -1  14        6.50        0.30      5.56 o 
   1  -1  14      124.88      125.16     16.71 o 
   2  -1  14      189.45      189.12      5.54 o 
   3  -1  14       98.10      116.76     11.85 o 
   4  -1  14       90.41       83.64      4.41 o 
   5  -1  14      118.01      100.55     10.06 o 
   6  -1  14       35.77       46.24      8.68 o 
   7  -1  14       24.47       26.86      8.44 o 
   8  -1  14       12.74       21.00      6.71 o 
   9  -1  14        4.54       -4.60      4.60 o 
 -10   0  14       30.10       26.51      5.50 o 
  -9   0  14       11.09       14.10      3.21 o 
  -8   0  14        1.48       -0.03      2.67 o 
  -7   0  14        0.18        1.72      2.18 o 
  -6   0  14        0.03       -1.25      1.99 o 
  -5   0  14       22.23       20.07      2.58 o 
  -4   0  14       44.69       39.59      4.01 o 
  -3   0  14        7.70        9.02      1.75 o 
  -2   0  14        7.17        6.35      1.66 o 
  -1   0  14       54.73       58.60      3.23 o 
   0   0  14        4.55       -3.51      3.51 o 
   1   0  14       32.74       33.25      2.64 o 
   2   0  14        5.54        1.13      1.82 o 
   3   0  14        4.10        5.42      1.78 o 
   4   0  14        8.55        8.26      5.24 o 
   5   0  14       30.07       23.87      3.56 o 
   6   0  14      204.19      189.13     38.48 o 
   7   0  14        2.68        5.92      2.10 o 
   8   0  14        0.14        4.13      2.39 o 
   9   0  14        0.77       -2.98      2.98 o 
  -3  -4  15        0.70        3.46      3.02 o 
  -2  -4  15        1.00        2.41      2.73 o 
  -1  -4  15        2.86        1.37      2.82 o 
   0  -4  15        4.89        2.13      3.58 o 
   1  -4  15        0.04        3.19      3.35 o 
   2  -4  15        0.15        3.37      2.98 o 
  -7  -3  15        2.05        5.45      2.90 o 
  -6  -3  15        1.80        6.32      2.74 o 
  -5  -3  15        9.38       11.49      3.19 o 
  -4  -3  15        2.88       -1.20      2.82 o 
  -3  -3  15        5.15        2.27      2.70 o 
  -2  -3  15        5.71        3.98      2.78 o 
  -1  -3  15       10.70        7.27      2.86 o 
   0  -3  15        6.09        4.58      3.01 o 
   1  -3  15        6.53        0.59     13.26 o 
   2  -3  15       18.95       19.83      4.48 o 
   3  -3  15        8.51        3.94      7.50 o 
   4  -3  15        1.09       -3.02      3.02 o 
   5  -3  15        6.45        0.51      4.60 o 
   6  -3  15        5.20       10.26      5.48 o 
  -8  -2  15       13.75       19.00      5.50 o 
  -7  -2  15       24.47       23.92      3.72 o 
  -6  -2  15        5.56        6.38      3.03 o 
  -5  -2  15        1.35       -0.37      5.61 o 
  -4  -2  15       24.39       24.91      3.32 o 
  -3  -2  15       26.66       26.44      3.01 o 
  -2  -2  15       72.62       70.79      4.12 o 
  -1  -2  15      107.25      116.36     10.19 o 
   0  -2  15       50.19       47.29      4.97 o 
   1  -2  15       15.67       17.55      4.67 o 
   2  -2  15       67.60       73.27      5.29 o 
   3  -2  15      111.15       99.30     10.04 o 
   4  -2  15       52.39       54.82      4.30 o 
   5  -2  15       26.44       24.00      3.50 o 
   6  -2  15        7.59        9.78      3.01 o 
   7  -2  15        2.90       -0.33      3.05 o 
  -9  -1  15        5.45        5.92      2.92 o 
  -8  -1  15        2.77        2.26      2.73 o 
  -7  -1  15        0.39       -1.75      2.63 o 
  -6  -1  15        3.67        3.01      2.44 o 
  -5  -1  15       11.87       16.68      2.73 o 
  -4  -1  15       13.26        9.83      2.49 o 
  -3  -1  15       33.20       38.92      3.15 o 
  -2  -1  15      196.68      202.04     13.17 o 
  -1  -1  15        0.63       -0.93      2.75 o 
   0  -1  15       18.93       12.48      2.79 o 
   1  -1  15       32.22       26.00      6.20 o 
   2  -1  15       53.47       55.14      6.57 o 
   3  -1  15       76.22       75.66      5.56 o 
   4  -1  15      128.88      131.83      6.46 o 
   5  -1  15       17.93       22.27      5.37 o 
   6  -1  15       18.22       17.95      9.36 o 
   7  -1  15       10.73       16.31      3.01 o 
   8  -1  15        4.51        7.36      2.82 o 
 -10   0  15        6.26        0.62      3.68 o 
  -9   0  15        0.05        1.75      2.77 o 
  -8   0  15        0.52       -1.50      2.78 o 
  -7   0  15        8.16        9.40      2.46 o 
  -6   0  15        5.27       11.06      2.23 o 
  -5   0  15        2.63        3.26      2.24 o 
  -4   0  15        5.71        8.78      2.27 o 
  -3   0  15        0.71        0.70      2.23 o 
  -2   0  15        0.19       -0.58      1.59 o 
  -1   0  15       16.74        6.80      3.45 o 
   0   0  15       79.18       71.21      4.60 o 
   1   0  15      131.85      138.89      6.65 o 
   2   0  15        3.32        4.27      2.11 o 
   3   0  15        5.97        0.72      1.94 o 
   4   0  15        5.52        5.11      2.34 o 
   5   0  15        4.30        3.64      2.64 o 
   6   0  15        0.29       -3.94      3.94 o 
   7   0  15        5.54       10.31      2.60 o 
   8   0  15        0.22        3.09      2.66 o 
  -2  -4  16        0.94        3.17      2.60 o 
  -1  -4  16        1.97        8.12      2.95 o 
   0  -4  16        5.28        3.81      4.92 o 
   1  -4  16       10.54       11.25      4.73 o 
  -6  -3  16        1.35       -0.59      5.20 o 
  -5  -3  16        5.95        2.21      2.88 o 
  -4  -3  16       13.46       15.31      3.45 o 
  -3  -3  16        5.83        4.61      2.80 o 
  -2  -3  16       12.34        9.44      4.65 o 
  -1  -3  16        1.44        1.94      2.82 o 
   0  -3  16       10.70       11.52      2.85 o 
   1  -3  16       15.83       10.51      5.07 o 
   2  -3  16       10.59       10.18      3.60 o 
   3  -3  16        3.26        6.11      2.48 o 
   4  -3  16        2.42        2.80      2.75 o 
   5  -3  16        5.01        8.61      3.00 o 
  -8  -2  16        1.06        1.34      3.04 o 
  -7  -2  16        5.78        9.22      3.30 o 
  -6  -2  16       23.99       26.81      4.69 o 
  -5  -2  16        2.63       -0.81      3.13 o 
  -4  -2  16        6.44       10.44      2.44 o 
  -3  -2  16        0.04       -0.88      2.52 o 
  -2  -2  16       33.72       39.27      3.51 o 
  -1  -2  16       67.94       72.94      4.58 o 
   0  -2  16       72.56       77.50      4.45 o 
   1  -2  16       21.59       25.92      3.21 o 
   2  -2  16       10.57       11.44      3.58 o 
   3  -2  16       86.32       96.52      5.35 o 
   4  -2  16       24.06       21.40      4.39 o 
   5  -2  16       29.36       23.37      3.84 o 
   6  -2  16        1.54        3.34      2.67 o 
   7  -2  16        8.70        8.78      3.42 o 
  -9  -1  16        0.40        2.15      2.73 o 
  -8  -1  16        7.36       11.29      3.03 o 
  -7  -1  16        5.08        2.44      4.22 o 
  -6  -1  16        8.97        8.79      3.03 o 
  -5  -1  16        4.72        5.04      3.45 o 
  -4  -1  16       31.44       30.20      3.33 o 
  -3  -1  16       10.18        9.14      2.60 o 
  -2  -1  16       44.30       38.33      4.37 o 
  -1  -1  16       28.70       28.94      3.56 o 
   0  -1  16       64.84       67.16      4.18 o 
   1  -1  16       46.69       45.75      3.69 o 
   2  -1  16        1.89       -2.09      2.09 o 
   3  -1  16        2.26        0.03      2.66 o 
   4  -1  16        1.72        2.61      2.86 o 
   5  -1  16       27.42       27.14      3.48 o 
   6  -1  16        0.35        4.71      2.25 o 
   7  -1  16        7.41       12.87      4.73 o 
   8  -1  16        0.53       -2.00      3.50 o 
  -9   0  16        0.04        0.29      2.68 o 
  -8   0  16       14.34       22.16      3.40 o 
  -7   0  16        3.23        8.85      2.80 o 
  -6   0  16        1.08        2.67      2.29 o 
  -5   0  16       17.99       19.83      2.68 o 
  -4   0  16       20.73       15.50      2.66 o 
  -3   0  16       64.48       66.61     12.96 o 
  -2   0  16        1.75        1.17      2.32 o 
  -1   0  16      191.69      196.89      6.57 o 
   0   0  16      103.88       80.41     11.38 o 
   1   0  16       16.16        5.17      9.57 o 
   2   0  16        0.09        2.57      1.91 o 
   3   0  16       29.69       30.91      3.18 o 
   4   0  16       44.89       37.41      8.57 o 
   5   0  16        2.50        2.78      2.55 o 
   6   0  16        7.64        6.36      4.73 o 
   7   0  16       14.95       14.65      3.73 o 
   8   0  16        0.06        2.26      2.73 o 
  -6  -3  17        1.89       -0.48      3.18 o 
  -5  -3  17        2.15        2.23      3.16 o 
  -4  -3  17        1.87       -1.98      2.91 o 
  -3  -3  17        5.53        2.62      9.32 o 
  -2  -3  17        0.83        1.53      2.70 o 
  -1  -3  17        0.70        1.60      2.60 o 
   0  -3  17        5.00       -1.00      3.07 o 
   1  -3  17        3.96        5.69      4.31 o 
   2  -3  17       57.67       66.94      5.09 o 
   3  -3  17        6.20       16.15      3.58 o 
   4  -3  17        0.19       -0.09      4.99 o 
  -8  -2  17        0.34        4.50      5.65 o 
  -7  -2  17        0.90        3.36      2.63 o 
  -6  -2  17        8.93       13.52      3.88 o 
  -5  -2  17        0.38        4.25      2.25 o 
  -4  -2  17        0.55        0.19      2.38 o 
  -3  -2  17       10.58       12.70      2.83 o 
  -2  -2  17       15.35       16.65      3.09 o 
  -1  -2  17       25.38       27.26      4.05 o 
   0  -2  17        7.75        5.86      2.87 o 
   1  -2  17       12.46        4.17      3.24 o 
   2  -2  17       23.04       31.85      3.59 o 
   3  -2  17       58.79       54.93      5.48 o 
   4  -2  17        6.60        5.89      2.76 o 
   5  -2  17       19.59       21.26      3.54 o 
   6  -2  17        1.94        3.80      2.89 o 
  -8  -1  17        4.75        8.92      4.35 o 
  -7  -1  17        4.03        3.52      3.22 o 
  -6  -1  17        4.17       -0.72      2.71 o 
  -5  -1  17        7.18       11.11      2.34 o 
  -4  -1  17       13.73       13.68      2.86 o 
  -3  -1  17       86.47       85.73      4.73 o 
  -2  -1  17      102.96       95.03      5.67 o 
  -1  -1  17      102.73      103.32      4.81 o 
   0  -1  17       20.18       11.35      3.35 o 
   1  -1  17       37.07       28.90      4.22 o 
   2  -1  17        9.17        9.71      2.65 o 
   3  -1  17        3.12        2.91      2.52 o 
   4  -1  17       73.72       69.52      4.53 o 
   5  -1  17        0.62       -2.24      2.45 o 
   6  -1  17        0.40        0.71      2.64 o 
   7  -1  17        0.47        4.23      2.58 o 
  -9   0  17        0.04        2.32      2.90 o 
  -8   0  17       10.30       17.77      5.31 o 
  -7   0  17        0.32        4.88      2.34 o 
  -6   0  17        0.36        0.45      2.09 o 
  -5   0  17        0.23        4.03      2.27 o 
  -4   0  17        0.00       -2.35      2.35 o 
  -3   0  17      322.79      351.82      9.57 o 
  -2   0  17       11.15       14.04      3.65 o 
  -1   0  17        9.53       -1.35      4.90 o 
   0   0  17      137.07      130.76      7.23 o 
   1   0  17      102.79      128.28     12.24 o 
   2   0  17       75.79       72.84     11.34 o 
   3   0  17       12.01        7.72      2.65 o 
   4   0  17       79.20      102.38     16.33 o 
   5   0  17       30.24       27.64      5.54 o 
   6   0  17       25.94       23.93      5.82 o 
   7   0  17        0.02       -1.93      2.70 o 
  -5  -3  18        1.03       -0.27      3.94 o 
  -4  -3  18        2.36       -2.13      3.08 o 
  -3  -3  18        9.04       11.82      3.26 o 
  -2  -3  18        0.62       -1.27      2.94 o 
  -1  -3  18        0.87        1.90      3.01 o 
   0  -3  18        2.12        1.19      6.12 o 
   1  -3  18       12.65        7.70      3.71 o 
   2  -3  18       26.66       20.67      9.74 o 
   3  -3  18        8.86        4.34      3.69 o 
   4  -3  18        3.12        4.69      4.09 o 
  -7  -2  18        4.26       -0.28      3.13 o 
  -6  -2  18        4.91        2.22      2.85 o 
  -5  -2  18        6.44        1.47      2.97 o 
  -4  -2  18        3.23        0.67      2.77 o 
  -3  -2  18       10.47       20.38      4.07 o 
  -2  -2  18        1.97       -2.96      4.18 o 
  -1  -2  18       35.66       34.32      3.93 o 
   0  -2  18        1.60        5.60      2.65 o 
   1  -2  18       22.58       17.55      7.01 o 
   2  -2  18       18.99       22.88      3.75 o 
   3  -2  18       30.68       31.03      4.08 o 
   4  -2  18        7.81       11.40      3.16 o 
   5  -2  18        3.70        6.32      2.94 o 
   6  -2  18        1.28        0.08      4.92 o 
  -8  -1  18        1.35        1.44      3.08 o 
  -7  -1  18        6.62        6.73      2.88 o 
  -6  -1  18        3.01        4.31      2.66 o 
  -5  -1  18        1.93        3.09      2.77 o 
  -4  -1  18       13.08       18.08      2.94 o 
  -3  -1  18       12.75        7.57      3.41 o 
  -2  -1  18      146.68      161.20      6.64 o 
  -1  -1  18       12.98        0.52      8.06 o 
   0  -1  18       23.55       20.37      3.25 o 
   1  -1  18       12.18       -1.95      3.30 o 
   2  -1  18        3.00        3.23      2.39 o 
   3  -1  18       14.53       18.42      3.43 o 
   4  -1  18       17.55       20.72      3.39 o 
   5  -1  18        0.18        1.00      2.55 o 
   6  -1  18        6.02       12.13      2.97 o 
   7  -1  18        2.59        1.96      2.99 o 
  -8   0  18        0.08       -0.40      3.00 o 
  -7   0  18        1.77        2.04      2.58 o 
  -6   0  18        3.11        1.93      2.36 o 
  -5   0  18        6.81        5.21      2.52 o 
  -4   0  18        2.44        0.52      2.67 o 
  -3   0  18       44.95       38.51      4.44 o 
  -2   0  18       25.12       18.83      3.43 o 
  -1   0  18       79.21       75.32      4.58 o 
   0   0  18       15.43        9.00      3.50 o 
   1   0  18        0.13       -5.54      5.54 o 
   2   0  18       82.83       87.18     11.17 o 
   3   0  18       18.04       11.35      3.62 o 
   4   0  18        4.19        2.79      2.87 o 
   5   0  18        0.28        1.58      2.21 o 
   6   0  18       14.25       20.96      9.08 o 
   7   0  18        3.93       10.59      2.85 o 
  -4  -3  19        2.79        5.21      3.05 o 
  -3  -3  19        8.48       12.29      3.24 o 
  -2  -3  19        0.91        6.55      2.23 o 
  -1  -3  19        4.70        5.14      5.73 o 
   0  -3  19        0.40       -2.92      2.92 o 
   1  -3  19        1.18        2.24      3.14 o 
   2  -3  19        6.94        6.57      3.73 o 
   3  -3  19        6.55       -5.07      5.07 o 
  -6  -2  19        1.61        1.53      4.73 o 
  -5  -2  19        4.48        2.48      3.18 o 
  -4  -2  19        5.65        7.82      2.83 o 
  -3  -2  19        7.55        6.91      3.27 o 
  -2  -2  19        2.82        6.62      4.41 o 
  -1  -2  19        7.28        2.94      4.37 o 
   0  -2  19        0.71        0.19      2.44 o 
   1  -2  19        5.90       -0.44      3.22 o 
   2  -2  19        6.18        2.25      6.80 o 
   3  -2  19        7.12        9.86      3.22 o 
   4  -2  19        8.37        9.06      4.97 o 
   5  -2  19        0.36       -0.13      4.84 o 
  -7  -1  19        1.71        5.85      3.30 o 
  -6  -1  19        2.96        5.43      5.37 o 
  -5  -1  19        5.62        3.69      5.65 o 
  -4  -1  19       28.63       28.20      3.90 o 
  -3  -1  19        7.32       15.59      3.06 o 
  -2  -1  19       91.22      104.04     11.62 o 
  -1  -1  19       11.51       11.41      2.83 o 
   0  -1  19       13.72       10.80      3.21 o 
   1  -1  19       47.41       49.40      4.23 o 
   2  -1  19        6.99       14.07      5.12 o 
   3  -1  19       29.46       25.44      6.52 o 
   4  -1  19        5.36        5.86      3.41 o 
   5  -1  19       13.97       20.37      3.48 o 
   6  -1  19        0.80        4.66      3.02 o 
  -8   0  19        1.49        6.64      2.92 o 
  -7   0  19        1.97        4.58      5.16 o 
  -6   0  19        8.70       10.56      2.90 o 
  -5   0  19        2.74        2.70      2.77 o 
  -4   0  19       58.33       69.76      4.98 o 
  -3   0  19        4.59       -7.89     10.85 o 
  -2   0  19       54.80       62.57      4.26 o 
  -1   0  19        8.84       -9.61      9.61 o 
   0   0  19        0.80       -2.34      2.86 o 
   1   0  19        1.06        0.70      2.66 o 
   2   0  19       18.39       18.42      3.67 o 
   3   0  19        4.39        4.10      2.32 o 
   4   0  19        1.55        1.68      2.23 o 
   5   0  19        2.59       -2.09      2.82 o 
   6   0  19        4.15        4.32      3.54 o 
  -2  -3  20        1.91        2.64      2.84 o 
  -1  -3  20        1.74        3.38      3.71 o 
   0  -3  20        0.61        0.97      2.91 o 
   1  -3  20       28.81       30.48      6.78 o 
  -6  -2  20        0.14       -2.07      3.75 o 
  -5  -2  20        3.45        3.45      5.82 o 
  -4  -2  20        1.17       -2.05      2.89 o 
  -3  -2  20       10.33        6.67      3.36 o 
  -2  -2  20        3.05        5.43      2.58 o 
  -1  -2  20        0.75       -1.20      4.03 o 
   0  -2  20        1.13        4.71      2.57 o 
   1  -2  20        7.98        9.48      3.33 o 
   2  -2  20        0.22       -1.13      2.75 o 
   3  -2  20        3.45        3.55      2.76 o 
   4  -2  20        0.61       -1.21      4.58 o 
  -7  -1  20        4.28        4.81      4.86 o 
  -6  -1  20        2.78        0.66      2.58 o 
  -5  -1  20        8.66        9.09      3.23 o 
  -4  -1  20       10.36       10.23      3.24 o 
  -3  -1  20        9.72       11.99      3.24 o 
  -2  -1  20       46.35       46.89      5.80 o 
  -1  -1  20        5.02       -2.50      8.08 o 
   0  -1  20        3.15        3.23      2.68 o 
   1  -1  20        5.38        8.72      2.96 o 
   2  -1  20        0.19       -2.68      2.71 o 
   3  -1  20       25.27       27.24      3.74 o 
   4  -1  20        7.24        6.87      2.89 o 
   5  -1  20        5.16        9.55      3.08 o 
  -7   0  20        3.67       -2.80      2.83 o 
  -6   0  20        2.19        4.97      2.79 o 
  -5   0  20        1.45       -0.26      4.99 o 
  -4   0  20      116.14      128.73      6.32 o 
  -3   0  20      126.99      132.28      7.25 o 
  -2   0  20        2.83        0.60      3.01 o 
  -1   0  20       20.72       20.92      7.80 o 
   0   0  20       16.35       13.65      5.35 o 
   1   0  20        9.07        4.32      4.73 o 
   2   0  20        9.92       10.73      2.49 o 
   3   0  20        5.11        7.56      2.57 o 
   4   0  20        0.72        0.15      2.69 o 
   5   0  20        0.56        2.27      2.70 o 
   6   0  20        5.93        3.05      3.80 o 
  -5  -2  21        0.79       -1.39      3.14 o 
  -4  -2  21        6.02        6.07      3.34 o 
  -3  -2  21        8.87        7.10      3.04 o 
  -2  -2  21        0.14       -1.20      2.63 o 
  -1  -2  21        3.83        1.73      2.77 o 
   0  -2  21        2.24       -1.79      3.22 o 
   1  -2  21        0.80       -0.86      3.05 o 
   2  -2  21        0.23        6.09      3.33 o 
   3  -2  21        0.06        1.45      2.79 o 
  -6  -1  21        0.40       -3.27      3.27 o 
  -5  -1  21       32.83       30.47      4.51 o 
  -4  -1  21        9.50        7.27      3.42 o 
  -3  -1  21       12.67       12.95      3.17 o 
  -2  -1  21        3.27        0.78      2.96 o 
  -1  -1  21        0.65       -2.40      2.85 o 
   0  -1  21        2.42        1.07      2.95 o 
   1  -1  21       15.29       18.17      3.32 o 
   2  -1  21        2.70       -0.85      4.52 o 
   3  -1  21        3.71        7.82      3.01 o 
   4  -1  21        0.46        2.13      2.66 o 
   5  -1  21        5.76       11.34      4.65 o 
  -7   0  21        4.04        3.03      3.54 o 
  -6   0  21        1.59        5.32      2.56 o 
  -5   0  21        2.18        1.24      2.79 o 
  -4   0  21       19.52       11.95      4.06 o 
  -3   0  21      138.32      164.72     13.90 o 
  -2   0  21        1.30        0.38      2.47 o 
  -1   0  21        4.55       -5.50      5.50 o 
   0   0  21        5.33        1.91      3.16 o 
   1   0  21        5.75        9.58      2.47 o 
   2   0  21       32.44       27.37      4.02 o 
   3   0  21        1.09        6.43      2.55 o 
   4   0  21        1.91        4.98      2.86 o 
   5   0  21        1.11       -0.23      2.92 o 
  -3  -2  22        2.02        5.03      2.79 o 
  -2  -2  22        1.29        1.46      4.35 o 
  -1  -2  22        0.45       -1.79      3.36 o 
   0  -2  22       16.95       23.89      4.22 o 
   1  -2  22        5.56       12.27      5.33 o 
   2  -2  22        2.44        5.63      4.01 o 
  -5  -1  22       13.43        7.55      4.22 o 
  -4  -1  22        0.04        1.13      3.24 o 
  -3  -1  22       13.47       12.78      3.84 o 
  -2  -1  22        0.11       -2.55      2.67 o 
  -1  -1  22        0.85        3.05      2.70 o 
   0  -1  22        3.83        1.31      3.19 o 
   1  -1  22        4.77        8.18      6.16 o 
   2  -1  22        2.22        0.84      2.84 o 
   3  -1  22        0.13       -2.01      2.95 o 
   4  -1  22        3.33       -0.94      4.26 o 
  -6   0  22        0.91       -2.31      3.05 o 
  -5   0  22        0.00        2.48      2.92 o 
  -4   0  22        0.81        4.87      6.20 o 
  -3   0  22        1.50       -3.69      3.69 o 
  -2   0  22        1.25        1.22      2.86 o 
  -1   0  22        0.61        1.05      2.62 o 
   0   0  22        3.01        4.46      2.65 o 
   1   0  22        0.86        2.52      2.64 o 
   2   0  22       31.90       36.24      4.22 o 
   3   0  22        0.19       -0.03      2.66 o 
   4   0  22        7.50        9.36      3.69 o 
  -4  -1  23       14.61       17.77      6.31 o 
  -3  -1  23        1.49        2.16      2.93 o 
  -2  -1  23        2.19        3.09      2.70 o 
  -1  -1  23        1.51       -2.87      2.87 o 
   0  -1  23        6.29        7.99      3.33 o 
   1  -1  23        7.45        8.12      5.44 o 
   2  -1  23        2.39        5.47      2.54 o 
  -5   0  23        0.22       -0.19      3.19 o 
  -4   0  23       12.92       15.61      4.16 o 
  -3   0  23        0.08        0.02      3.06 o 
  -2   0  23        1.72        1.78      2.76 o 
  -1   0  23        0.16       -1.83      3.65 o 
   0   0  23        0.32       -1.54      2.68 o 
   1   0  23       12.26       12.71      3.34 o 
   2   0  23        9.21       10.55      3.68 o 
   3   0  23        0.60        4.20      4.20 o 
  -2  -1  24        0.85        3.41      3.12 o 
  -1  -1  24        0.49       -3.35      3.35 o 
   0  -1  24        4.46        3.27      5.65 o 
  -3   0  24        0.51       -4.43      4.43 o 
  -2   0  24        0.02        0.70      2.89 o 
  -1   0  24        0.24       -2.56      2.92 o 
   0   0  24        0.00       -2.93      2.93 o 
   1   0  24        5.18        7.89      3.50 o 
                                                 
